# Supplementary material for: Integrated Transcriptomic, In Silico, and In Vitro Characterization of lncRNA ENST00000615487.1 Reveals Epithelial-Specific Expression, Differential Subcellular Distribution Between Normal and Colorectal Cancer Cells, and Potential Regulatory Functions
Source: Noncoding RNA. 2026 Jul 17;12(4):24. doi: 10.3390/ncrna12040024 (PMC13397989; doi:10.3390/ncrna12040024)
Supplement: Supplementary file 1 [file ncrna-12-00024-s001.zip]

Archive with 4 entries (4 files):
- Table S1 - Full Names, Abbreviations, and Number of Tumor and Paired Normal Samples.xlsx
- Table S2 - Statistically significant proteins predicted to interact with ENST00000615487.1 identified using AnnoLnc2.xlsx
- Table S3 - Proteins  positively correlated with ENST00000615487.1 expression in tumor tissue, identified using AnnoLnc2.xlsx
- Table S4 - Predicted target genes of miRNAs interacting with ENST00000615487.1 using miRDB.xlsx
