# Supplementary material for: Integrated Transcriptomic, In Silico, and In Vitro Characterization of lncRNA ENST00000615487.1 Reveals Epithelial-Specific Expression, Differential Subcellular Distribution Between Normal and Colorectal Cancer Cells, and Potential Regulatory Functions
Source: Noncoding RNA. 2026 Jul 17;12(4):24. doi: 10.3390/ncrna12040024 (PMC13397989; doi:10.3390/ncrna12040024)
Supplement: Supplementary file 1 [file ncrna-12-00024-s001.zip › Table S1 - Full Names, Abbreviations, and Number of Tumor and Paired Normal Samples.xlsx]

## Sheet: Sheet1
Tumor Type	Abbreviation	Number of primary tumor samples	Number of normal samples
Pancreatic adenocarcinoma	PAAD	178	4
Thyroid carcinoma	THCA	504	59
Colon adenocarcinoma	COAD	286	41
Uterine Corpus Endometrial Carcinoma	UCEC	180	13
Prostate Adenocarcinoma	PRAD	495	52
Rectum adenocarcinoma	READ	91	10
Kidney Renal Clear Cell Carcinoma	KIRC	530	72
Kidney Chromophobe	KICH	66	25
Cholangiocarcinoma	CHOL	36	9
Kidney Renal Papillary Cell Carcinoma	KIRP	288	32
