# Supplementary material for: Integrated Transcriptomic, In Silico, and In Vitro Characterization of lncRNA ENST00000615487.1 Reveals Epithelial-Specific Expression, Differential Subcellular Distribution Between Normal and Colorectal Cancer Cells, and Potential Regulatory Functions
Source: Noncoding RNA. 2026 Jul 17;12(4):24. doi: 10.3390/ncrna12040024 (PMC13397989; doi:10.3390/ncrna12040024)
Supplement: Supplementary file 1 [file ncrna-12-00024-s001.zip › Table S2 - Statistically significant proteins predicted to interact with ENST00000615487.1 identified using AnnoLnc2.xlsx]

## Sheet: Sheet1
Protein Name	Interaction Intensity	p value
MDN1	97.2695	0.000196
DNAH1	97.2624	0.000196
DNAH6	97.2477	0.000204
DNAH14	97.247	0.000204
DNAH10	97.1829	0.00023
DYNC2H1	97.1525	0.000243
DNAH7	97.1475	0.000248
DNAH3	97.1359	0.000253
DNAH11	97.0986	0.000272
DNAH12	96.9785	0.000338
DYNC1H1	96.9298	0.000368
PRKDC	96.4688	0.000731
TRANK1	96.4188	0.000781
SNRNP200	96.2645	0.000944
PRPF8	96.2608	0.000944
DICER1	96.2167	0.001
AK9	96.1372	0.0011
SMG1	96.1224	0.00111
TEP1	95.7667	0.00162
SMARCA4	95.7295	0.00168
SMARCA2	95.7004	0.00171
ASCC3	95.6088	0.00188
HELZ2	95.5934	0.0019
DROSHA	95.4358	0.00219
TASOR	95.4044	0.00224
THOC2	95.395	0.00226
PDCD11	95.3633	0.00232
NYNRIN	95.2873	0.00248
FANCM	95.2254	0.0026
ARHGEF28	95.1495	0.00277
INO80	95.1331	0.00279
ARHGAP5	95.1275	0.00281
DAPK1	95.0751	0.00292
TOP2A	95.0367	0.00301
CFTR	95.0031	0.00308
WRN	94.9861	0.00312
SCAF8	94.9705	0.00315
ABCA4	94.97	0.00317
ZGRF1	94.93	0.00326
STK31	94.9284	0.00326
MYO6	94.8822	0.00336
POLR1A	94.8786	0.00338
POLR2A	94.8778	0.00338
NBPF10	94.8307	0.00348
MYO5A	94.8215	0.0035
HFM1	94.7592	0.00367
CNOT1	94.7293	0.00375
VIRMA	94.6874	0.00385
DDX11	94.6791	0.00388
XRN1	94.6598	0.00393
FLNB	94.6467	0.00395
SCAF4	94.6344	0.00398
POLQ	94.6272	0.004
PARP4	94.5592	0.00419
CYFIP1	94.5494	0.00422
HELZ	94.547	0.00422
SYNJ1	94.5292	0.00427
DMXL2	94.5103	0.0043
SON	94.4984	0.00435
NEMF	94.4879	0.00438
LAS1L	94.4175	0.00457
AC008736,1	94.4057	0.0046
OTUD4	94.3932	0.00463
HLTF	94.3587	0.00474
IARS	94.3539	0.00474
PPIP5K2	94.3472	0.00477
CFAP65	94.3116	0.00485
TFIP11	94.2788	0.00497
NA	94.2203	0.00512
LIG3	94.2102	0.00515
LARS	94.1848	0.00524
DNA2	94.1784	0.00527
MOV10L1	94.1671	0.0053
DIS3L	94.1536	0.00533
OPA1	94.1477	0.00536
COL14A1	94.14	0.00539
AQR	94.1277	0.00542
ARHGEF1	94.1121	0.00545
PARP14	94.1106	0.00545
YTHDC2	94.0908	0.00551
CLTC	94.0907	0.00551
TDRD6	94.0688	0.0056
TTC21A	94.0477	0.00567
NCBP1	94.0359	0.0057
SYNJ2	94.0093	0.00579
BRIP1	93.9384	0.00601
XAB2	93.886	0.00618
HSP90AA1	93.8142	0.00641
CAND1	93.8059	0.00644
JAK2	93.7993	0.00647
TERT	93.7948	0.00647
TTC21B	93.7891	0.0065
EIF2AK4	93.7861	0.0065
TDRD5	93.7501	0.0066
NOC3L	93.6613	0.00691
EPRS	93.652	0.00694
PARN	93.6482	0.00698
SWT1	93.6479	0.00698
RAD54B	93.626	0.00704
CAND2	93.5649	0.00725
PPRC1	93.561	0.00725
DHX30	93.5204	0.0074
IFT140	93.4996	0.0075
INPP5D	93.4791	0.00757
ZBTB7C	93.4619	0.00761
SETX	93.4538	0.00765
HELLS	93.45	0.00768
XRCC6	93.4453	0.00768
DDX58	93.4422	0.00768
SETDB1	93.4266	0.00775
MARF1	93.4253	0.00775
TRERF1	93.4204	0.00775
MTREX	93.4149	0.00779
HERC5	93.4114	0.00779
TDRD15	93.3916	0.00786
OCRL	93.3852	0.0079
DDX60L	93.3833	0.0079
RRP12	93.35	0.00805
CEBPZ	93.24	0.00846
POLR3B	93.238	0.00846
DHX8	93.2343	0.00846
TIPARP	93.225	0.0085
SRBD1	93.2189	0.00853
EXOSC10	93.1645	0.00872
IPO7	93.14	0.00883
MOV10	93.1286	0.00887
UPF2	93.1178	0.00891
RFTN1	93.1172	0.00891
ALKBH8	93.1146	0.00891
NEK10	93.1127	0.00891
LIG4	93.1028	0.00895
VARS	93.099	0.00899
NOL6	93.0981	0.00899
WDR75	93.0765	0.00906
PPP1R10	93.0673	0.0091
EFL1	93.0586	0.00914
INPP5B	93.0283	0.00926
ACAD10	93.0126	0.0093
TDRD9	93.0091	0.00934
SYMPK	92.999	0.00937
TDRD7	92.9753	0.00945
RTEL1	92.9724	0.00945
TNPO2	92.9593	0.00953
FTO	92.9573	0.00953
RTN4	92.9508	0.00953
UTP6	92.9494	0.00957
ATP5MF-PTCD1	92.9342	0.00961
POLR2B	92.9325	0.00961
RC3H1	92.9136	0.00969
DHX36	92.8965	0.00977
AGBL2	92.8552	0.00993
