# Supplementary material for: Integrated Transcriptomic, In Silico, and In Vitro Characterization of lncRNA ENST00000615487.1 Reveals Epithelial-Specific Expression, Differential Subcellular Distribution Between Normal and Colorectal Cancer Cells, and Potential Regulatory Functions
Source: Noncoding RNA. 2026 Jul 17;12(4):24. doi: 10.3390/ncrna12040024 (PMC13397989; doi:10.3390/ncrna12040024)
Supplement: Supplementary file 1 [file ncrna-12-00024-s001.zip › Table S3 - Proteins positively correlated with ENST00000615487.1 expression in tumor tissue, identified using AnnoLnc2.xlsx]

## Sheet: Sheet1
Gene Ensembl ID	Gene Name	Correlation
ENSG00000275234	/	1
ENSG00000130545	CRB3	0.9387
ENSG00000149573	MPZL2	0.8358
ENSG00000261068	/	0.8321
ENSG00000253313	C1orf210	0.8198
ENSG00000142273	CBLC	0.7972
ENSG00000271079	CTAGE15	0.7877
ENSG00000117595	IRF6	0.7843
ENSG00000205744	DENND1C	0.7783
ENSG00000175707	KDF1	0.7736
ENSG00000146904	EPHA1	0.7725
ENSG00000130768	SMPDL3B	0.7718
ENSG00000188112	C6orf132	0.7714
ENSG00000269275	/	0.7709
ENSG00000187244	BCAM	0.7679
ENSG00000132849	PATJ	0.7675
ENSG00000273113	/	0.7641
ENSG00000200209	/	0.7634
ENSG00000244693	CTAGE8	0.7626
ENSG00000236761	CTAGE9	0.7607
ENSG00000213214	ARHGEF35	0.7606
ENSG00000261150	EPPK1	0.7561
ENSG00000052344	PRSS8	0.7558
ENSG00000179178	TMEM125	0.7468
ENSG00000126460	PRRG2	0.7453
ENSG00000131037	EPS8L1	0.7448
ENSG00000241484	ARHGAP8	0.7446
ENSG00000180035	ZNF48	0.7442
ENSG00000237609	/	0.7431
ENSG00000129451	KLK10	0.7406
ENSG00000165474	GJB2	0.7333
ENSG00000267748	/	0.7332
ENSG00000142530	FAM71E1	0.7318
ENSG00000163606	CD200R1	0.7259
ENSG00000271321	CTAGE6	0.7253
ENSG00000244383	FAM3D-AS1	0.7249
ENSG00000144648	ACKR2	0.7218
ENSG00000160183	TMPRSS3	0.7214
ENSG00000113441	LNPEP	0.7192
ENSG00000261183	SPINT1-AS1	0.7192
ENSG00000225932	CTAGE4	0.7184
ENSG00000143375	CGN	0.7174
ENSG00000205517	RGL3	0.7159
ENSG00000285212	/	0.7158
ENSG00000127129	EDN2	0.7149
ENSG00000100311	PDGFB	0.7144
ENSG00000277396	/	0.7138
ENSG00000162522	KIAA1522	0.7133
ENSG00000146955	RAB19	0.7129
ENSG00000273328	/	0.7125
ENSG00000174950	CD164L2	0.7117
ENSG00000188883	KLRG2	0.7113
ENSG00000285128	/	0.7068
ENSG00000129354	AP1M2	0.7064
ENSG00000184117	NIPSNAP1	0.7049
ENSG00000131398	KCNC3	0.7034
ENSG00000115590	IL1R2	0.7032
ENSG00000260174	/	0.7029
ENSG00000105357	MYH14	0.7026
ENSG00000111371	SLC38A1	0.7022
ENSG00000184292	TACSTD2	0.7022
ENSG00000271015	IGKV2OR2-7D	0.7012
