# Supplementary material for: Integrated Transcriptomic, In Silico, and In Vitro Characterization of lncRNA ENST00000615487.1 Reveals Epithelial-Specific Expression, Differential Subcellular Distribution Between Normal and Colorectal Cancer Cells, and Potential Regulatory Functions
Source: Noncoding RNA. 2026 Jul 17;12(4):24. doi: 10.3390/ncrna12040024 (PMC13397989; doi:10.3390/ncrna12040024)
Supplement: Supplementary file 1 [file ncrna-12-00024-s001.zip › Table S4 - Predicted target genes of miRNAs interacting with ENST00000615487.1 using miRDB.xlsx]

## Sheet: hsa-miR-4660
Target Rank	Target Score	Gene Symbol	Gene Description
1	98	WAC	WW domain containing adaptor with coiled-coil
2	97	NXPH1	neurexophilin 1
3	97	VAPB	VAMP associated protein B and C
4	97	HERPUD2	HERPUD family member 2
5	97	PSMB5	proteasome subunit beta 5
6	96	MECP2	methyl-CpG binding protein 2
7	96	CLASP2	cytoplasmic linker associated protein 2
8	96	NPTXR	neuronal pentraxin receptor
9	95	DVL1	dishevelled segment polarity protein 1
10	95	PHF24	PHD finger protein 24
11	95	ACIN1	apoptotic chromatin condensation inducer 1
12	95	LUZP1	leucine zipper protein 1
13	95	PDPK1	3-phosphoinositide dependent protein kinase 1
14	95	FAM171A1	family with sequence similarity 171 member A1
15	95	PURB	purine rich element binding protein B
16	94	SH3BP5	SH3 domain binding protein 5
17	94	ACTR1B	ARP1 actin related protein 1 homolog B
18	94	NSUN2	NOP2/Sun RNA methyltransferase family member 2
19	94	FBLN1	fibulin 1
20	93	TCP11X2	t-complex 11 family, X-linked 2
21	93	AGAP2	ArfGAP with GTPase domain, ankyrin repeat and PH domain 2
22	93	PDE4D	phosphodiesterase 4D
23	93	TNPO1	transportin 1
24	93	AMOT	angiomotin
25	93	CRELD2	cysteine rich with EGF like domains 2
26	92	FDX2	ferredoxin 2
27	92	CACYBP	calcyclin binding protein
28	92	KPNA3	karyopherin subunit alpha 3
29	92	EGLN2	egl-9 family hypoxia inducible factor 2
30	92	RBM15	RNA binding motif protein 15
31	92	DNAH5	dynein axonemal heavy chain 5
32	92	SLC26A1	solute carrier family 26 member 1
33	91	SYT14	synaptotagmin 14
34	91	TUBB4A	tubulin beta 4A class IVa
35	91	TSPAN5	tetraspanin 5
36	91	CENPI	centromere protein I
37	91	C10orf25	chromosome 10 open reading frame 25
38	91	DPP10	dipeptidyl peptidase like 10
39	91	TNRC6B	trinucleotide repeat containing 6B
40	91	KMT2A	lysine methyltransferase 2A
41	90	MLIP	muscular LMNA interacting protein
42	90	PLA2G15	phospholipase A2 group XV
43	90	METTL14	methyltransferase like 14
44	90	YAF2	YY1 associated factor 2
45	90	BPIFB2	BPI fold containing family B member 2
46	90	CSPG4	chondroitin sulfate proteoglycan 4
47	90	HOXC8	homeobox C8
48	90	AGXT	alanine--glyoxylate and serine--pyruvate aminotransferase
49	90	SCAMP2	secretory carrier membrane protein 2
50	90	NCALD	neurocalcin delta
51	90	CCDC103	coiled-coil domain containing 103
52	89	CACNA2D2	calcium voltage-gated channel auxiliary subunit alpha2delta 2
53	89	GRIN2A	glutamate ionotropic receptor NMDA type subunit 2A
54	89	ANO6	anoctamin 6
55	89	NACC2	NACC family member 2
56	89	PLPPR1	phospholipid phosphatase related 1
57	89	SLC35D1	solute carrier family 35 member D1
58	89	TIFAB	TIFA inhibitor
59	89	JPH1	junctophilin 1
60	89	ADGRG1	adhesion G protein-coupled receptor G1
61	88	TMOD1	tropomodulin 1
62	88	ZMYND11	zinc finger MYND-type containing 11
63	88	PPP3CA	protein phosphatase 3 catalytic subunit alpha
64	88	ASCL2	achaete-scute family bHLH transcription factor 2
65	88	EGR2	early growth response 2
66	88	PSMA8	proteasome subunit alpha 8
67	88	RAD9A	RAD9 checkpoint clamp component A
68	88	EYA3	EYA transcriptional coactivator and phosphatase 3
69	88	TRIO	trio Rho guanine nucleotide exchange factor
70	88	HIGD1A	HIG1 hypoxia inducible domain family member 1A
71	88	KLHL15	kelch like family member 15
72	88	MAP4K4	mitogen-activated protein kinase kinase kinase kinase 4
73	87	VGLL3	vestigial like family member 3
74	87	SNX27	sorting nexin family member 27
75	87	CA8	carbonic anhydrase 8
76	87	PIK3R1	phosphoinositide-3-kinase regulatory subunit 1
77	87	SLC25A12	solute carrier family 25 member 12
78	87	PSMF1	proteasome inhibitor subunit 1
79	87	UBE2V2	ubiquitin conjugating enzyme E2 V2
80	86	ATP1B4	ATPase Na+/K+ transporting family member beta 4
81	86	KIF21B	kinesin family member 21B
82	86	CHST3	carbohydrate sulfotransferase 3
83	86	LIN28B	lin-28 homolog B
84	86	FAM189B	family with sequence similarity 189 member B
85	86	MAP3K4	mitogen-activated protein kinase kinase kinase 4
86	86	TKFC	triokinase and FMN cyclase
87	85	DGKG	diacylglycerol kinase gamma
88	85	SCN4B	sodium voltage-gated channel beta subunit 4
89	85	BIRC5	baculoviral IAP repeat containing 5
90	85	PRRC2B	proline rich coiled-coil 2B
91	85	SLC39A1	solute carrier family 39 member 1
92	84	SKIL	SKI like proto-oncogene
93	84	SLC26A4	solute carrier family 26 member 4
94	84	GXYLT1	glucoside xylosyltransferase 1
95	84	LRRC49	leucine rich repeat containing 49
96	84	ATXN1L	ataxin 1 like
97	84	PTGFRN	prostaglandin F2 receptor inhibitor
98	84	HS3ST4	heparan sulfate-glucosamine 3-sulfotransferase 4
99	84	HRAS	HRas proto-oncogene, GTPase
100	84	TAX1BP1	Tax1 binding protein 1
101	84	KIF16B	kinesin family member 16B
102	83	ARMC2	armadillo repeat containing 2
103	83	FCHSD2	FCH and double SH3 domains 2
104	83	MAP3K13	mitogen-activated protein kinase kinase kinase 13
105	83	GOLGA8J	golgin A8 family member J
106	83	GOLGA8H	golgin A8 family member H
107	83	CHDH	choline dehydrogenase
108	83	CFLAR	CASP8 and FADD like apoptosis regulator
109	83	GOLGA8M	golgin A8 family member M
110	83	ARL5A	ADP ribosylation factor like GTPase 5A
111	83	ARL17A	ADP ribosylation factor like GTPase 17A
112	83	CCL18	C-C motif chemokine ligand 18
113	82	CLUH	clustered mitochondria homolog
114	82	ACVR2A	activin A receptor type 2A
115	82	IGDCC4	immunoglobulin superfamily DCC subclass member 4
116	82	IKZF2	IKAROS family zinc finger 2
117	82	BACH1	BTB domain and CNC homolog 1
118	82	PHTF2	putative homeodomain transcription factor 2
119	82	ZNF48	zinc finger protein 48
120	82	FAM102B	family with sequence similarity 102 member B
121	82	PPARGC1B	PPARG coactivator 1 beta
122	82	PALM2-AKAP2	PALM2-AKAP2 readthrough
123	82	BACH2	BTB domain and CNC homolog 2
124	82	RIC8B	RIC8 guanine nucleotide exchange factor B
125	82	AKAP2	A-kinase anchoring protein 2
126	82	BCL9	BCL9, transcription coactivator
127	81	CNTNAP4	contactin associated protein like 4
128	81	MSI2	musashi RNA binding protein 2
129	81	LIN7A	lin-7 homolog A, crumbs cell polarity complex component
130	81	SIRT3	sirtuin 3
131	81	CCL13	C-C motif chemokine ligand 13
132	81	LRRN1	leucine rich repeat neuronal 1
133	81	KCNA6	potassium voltage-gated channel subfamily A member 6
134	81	CBR1	carbonyl reductase 1
135	81	GPR45	G protein-coupled receptor 45
136	80	MYO18A	myosin XVIIIA
137	80	KCNK9	potassium two pore domain channel subfamily K member 9
138	80	GPATCH2L	G-patch domain containing 2 like
139	80	ZC3H7A	zinc finger CCCH-type containing 7A
140	80	SYNJ1	synaptojanin 1
141	80	GOLGA8A	golgin A8 family member A
142	80	TIMP3	TIMP metallopeptidase inhibitor 3
143	80	ZNF106	zinc finger protein 106
144	80	GOLGA8B	golgin A8 family member B
145	80	LDHA	lactate dehydrogenase A
146	80	HTRA3	HtrA serine peptidase 3
147	80	SLC39A11	solute carrier family 39 member 11
148	80	SYS1	SYS1, golgi trafficking protein
149	79	EIF3CL	eukaryotic translation initiation factor 3 subunit C like
150	79	HIPK3	homeodomain interacting protein kinase 3
151	79	PDXK	pyridoxal kinase
152	79	AGRN	agrin
153	79	CCND3	cyclin D3
154	79	LUZP6	leucine zipper protein 6
155	79	TMEM121B	transmembrane protein 121B
156	79	ETS1	ETS proto-oncogene 1, transcription factor
157	79	UBQLN3	ubiquilin 3
158	79	EIF3C	eukaryotic translation initiation factor 3 subunit C
159	79	PHF19	PHD finger protein 19
160	79	CACNA1B	calcium voltage-gated channel subunit alpha1 B
161	78	CSRNP3	cysteine and serine rich nuclear protein 3
162	78	NFIB	nuclear factor I B
163	78	INPP5A	inositol polyphosphate-5-phosphatase A
164	78	PCYT1B	phosphate cytidylyltransferase 1, choline, beta
165	78	INTS6	integrator complex subunit 6
166	78	NR3C1	nuclear receptor subfamily 3 group C member 1
167	78	SEC23IP	SEC23 interacting protein
168	77	ATP2B1	ATPase plasma membrane Ca2+ transporting 1
169	77	SALL3	spalt like transcription factor 3
170	77	DHX33	DEAH-box helicase 33
171	77	STRN	striatin
172	77	UGT8	UDP glycosyltransferase 8
173	77	MBNL1	muscleblind like splicing regulator 1
174	77	SNX2	sorting nexin 2
175	77	GATD1	glutamine amidotransferase like class 1 domain containing 1
176	77	FETUB	fetuin B
177	77	FAS	Fas cell surface death receptor
178	77	ZZZ3	zinc finger ZZ-type containing 3
179	77	UNC119B	unc-119 lipid binding chaperone B
180	77	QRSL1	QRSL1, glutaminyl-tRNA amidotransferase subunit A
181	77	MICOS10-NBL1	MICOS10-NBL1 readthrough
182	76	UBE2E1	ubiquitin conjugating enzyme E2 E1
183	76	KLHL31	kelch like family member 31
184	76	SLC9A9	solute carrier family 9 member A9
185	76	CLRN1	clarin 1
186	76	RERE	arginine-glutamic acid dipeptide repeats
187	76	DSE	dermatan sulfate epimerase
188	76	GPD2	glycerol-3-phosphate dehydrogenase 2
189	76	RHOA	ras homolog family member A
190	76	SHISA6	shisa family member 6
191	76	BTF3	basic transcription factor 3
192	75	KIRREL3	kirre like nephrin family adhesion molecule 3
193	75	NACC1	nucleus accumbens associated 1
194	75	TTLL12	tubulin tyrosine ligase like 12
195	75	TMEM150A	transmembrane protein 150A
196	75	ZNF609	zinc finger protein 609
197	75	CUX1	cut like homeobox 1
198	75	HTR7	5-hydroxytryptamine receptor 7
199	75	SRP14	signal recognition particle 14
200	75	NCAN	neurocan
201	75	PRTG	protogenin
202	75	PRRT4	proline rich transmembrane protein 4
203	75	SLC9A8	solute carrier family 9 member A8
204	75	KIAA1549	KIAA1549
205	75	MSANTD3	Myb/SANT DNA binding domain containing 3
206	75	DERL3	derlin 3
207	75	BAHD1	bromo adjacent homology domain containing 1
208	75	AREL1	apoptosis resistant E3 ubiquitin protein ligase 1
209	75	NR2C2	nuclear receptor subfamily 2 group C member 2
210	75	DNAJC27	DnaJ heat shock protein family (Hsp40) member C27
211	74	PTPRR	protein tyrosine phosphatase, receptor type R
212	74	ARMC1	armadillo repeat containing 1
213	74	SFMBT2	Scm like with four mbt domains 2
214	74	NDUFB4	NADH:ubiquinone oxidoreductase subunit B4
215	74	RWDD2B	RWD domain containing 2B
216	74	KLHL2	kelch like family member 2
217	74	RAB11FIP2	RAB11 family interacting protein 2
218	74	GOLGA6A	golgin A6 family member A
219	74	G6PC2	glucose-6-phosphatase catalytic subunit 2
220	74	NHS	NHS actin remodeling regulator
221	74	PDE1C	phosphodiesterase 1C
222	74	DGKE	diacylglycerol kinase epsilon
223	74	CIAO3	cytosolic iron-sulfur assembly component 3
224	74	FZD5	frizzled class receptor 5
225	74	GOLGA6B	golgin A6 family member B
226	74	GRIK3	glutamate ionotropic receptor kainate type subunit 3
227	74	KCTD21	potassium channel tetramerization domain containing 21
228	74	ENTPD6	ectonucleoside triphosphate diphosphohydrolase 6 (putative)
229	74	CNOT9	CCR4-NOT transcription complex subunit 9
230	73	FRY	FRY microtubule binding protein
231	73	LCLAT1	lysocardiolipin acyltransferase 1
232	73	FOXK2	forkhead box K2
233	73	IRX3	iroquois homeobox 3
234	73	CDK13	cyclin dependent kinase 13
235	73	CECR2	CECR2, histone acetyl-lysine reader
236	73	HVCN1	hydrogen voltage gated channel 1
237	73	FAM155B	family with sequence similarity 155 member B
238	73	FUT9	fucosyltransferase 9
239	73	JAK2	Janus kinase 2
240	73	C1RL	complement C1r subcomponent like
241	73	SYN2	synapsin II
242	73	THY1	Thy-1 cell surface antigen
243	73	KLF12	Kruppel like factor 12
244	72	GOLGA6D	golgin A6 family member D
245	72	SV2C	synaptic vesicle glycoprotein 2C
246	72	WDR41	WD repeat domain 41
247	72	C6orf89	chromosome 6 open reading frame 89
248	72	TSHZ3	teashirt zinc finger homeobox 3
249	72	SYT11	synaptotagmin 11
250	72	PGM2L1	phosphoglucomutase 2 like 1
251	72	CAMKK1	calcium/calmodulin dependent protein kinase kinase 1
252	72	RAI14	retinoic acid induced 14
253	72	CRY2	cryptochrome circadian regulator 2
254	72	BCL2L13	BCL2 like 13
255	72	ZFYVE26	zinc finger FYVE-type containing 26
256	72	ALX3	ALX homeobox 3
257	72	FAM78A	family with sequence similarity 78 member A
258	72	MYO5A	myosin VA
259	72	DCX	doublecortin
260	72	IPMK	inositol polyphosphate multikinase
261	72	TMEM109	transmembrane protein 109
262	71	TRIM37	tripartite motif containing 37
263	71	MAOA	monoamine oxidase A
264	71	IHH	Indian hedgehog signaling molecule
265	71	GSPT1	G1 to S phase transition 1
266	71	EGFL8	EGF like domain multiple 8
267	71	BHLHE22	basic helix-loop-helix family member e22
268	71	FBXO11	F-box protein 11
269	71	RIMBP2	RIMS binding protein 2
270	71	AVPR2	arginine vasopressin receptor 2
271	71	RTL3	retrotransposon Gag like 3
272	71	NYNRIN	NYN domain and retroviral integrase containing
273	71	TYRO3	TYRO3 protein tyrosine kinase
274	71	SATB2	SATB homeobox 2
275	71	IL7R	interleukin 7 receptor
276	71	NHLH1	nescient helix-loop-helix 1
277	71	SPNS2	sphingolipid transporter 2
278	70	CSNK1D	casein kinase 1 delta
279	70	ZNRF2	zinc and ring finger 2
280	70	PDIA3	protein disulfide isomerase family A member 3
281	70	NAA60	N(alpha)-acetyltransferase 60, NatF catalytic subunit
282	70	USP15	ubiquitin specific peptidase 15
283	70	RNF183	ring finger protein 183
284	70	RXRA	retinoid X receptor alpha
285	70	HPCAL4	hippocalcin like 4
286	70	C20orf203	chromosome 20 open reading frame 203
287	70	PAQR3	progestin and adipoQ receptor family member 3
288	69	FYB1	FYN binding protein 1
289	69	NAAA	N-acylethanolamine acid amidase
290	69	TNN	tenascin N
291	69	SLC9A1	solute carrier family 9 member A1
292	69	STK19	serine/threonine kinase 19
293	69	CCDC141	coiled-coil domain containing 141
294	69	DYRK2	dual specificity tyrosine phosphorylation regulated kinase 2
295	69	KLC1	kinesin light chain 1
296	69	MAPK13	mitogen-activated protein kinase 13
297	69	SAP130	Sin3A associated protein 130
298	69	SMPD3	sphingomyelin phosphodiesterase 3
299	69	ATG2A	autophagy related 2A
300	69	DISP3	dispatched RND transporter family member 3
301	69	STK32C	serine/threonine kinase 32C
302	68	PSD3	pleckstrin and Sec7 domain containing 3
303	68	HECW1	HECT, C2 and WW domain containing E3 ubiquitin protein ligase 1
304	68	RBM15B	RNA binding motif protein 15B
305	68	GOLGA8O	golgin A8 family member O
306	68	PEX5	peroxisomal biogenesis factor 5
307	68	MACROD2	MACRO domain containing 2
308	68	CARD10	caspase recruitment domain family member 10
309	68	GOLGA8R	golgin A8 family member R
310	68	LOC100506422	putative deoxyuridine 5'-triphosphate nucleotidohydrolase-like protein FLJ16323
311	68	REST	RE1 silencing transcription factor
312	68	GOLGA8N	golgin A8 family member N
313	68	PPP4R3B	protein phosphatase 4 regulatory subunit 3B
314	68	GOLGA8K	golgin A8 family member K
315	67	SRSF9	serine and arginine rich splicing factor 9
316	67	FBXO33	F-box protein 33
317	67	AWAT1	acyl-CoA wax alcohol acyltransferase 1
318	67	ZNF662	zinc finger protein 662
319	67	GASK1A	golgi associated kinase 1A
320	67	MBOAT2	membrane bound O-acyltransferase domain containing 2
321	67	TXLNA	taxilin alpha
322	67	RB1	RB transcriptional corepressor 1
323	67	SORL1	sortilin related receptor 1
324	67	SLC46A1	solute carrier family 46 member 1
325	67	XRCC2	X-ray repair cross complementing 2
326	67	FOXD4L5	forkhead box D4 like 5
327	67	RETREG2	reticulophagy regulator family member 2
328	67	RANGAP1	Ran GTPase activating protein 1
329	67	UBN2	ubinuclein 2
330	67	AAK1	AP2 associated kinase 1
331	66	C17orf51	chromosome 17 open reading frame 51
332	66	OPCML	opioid binding protein/cell adhesion molecule like
333	66	LIMCH1	LIM and calponin homology domains 1
334	66	SPRED2	sprouty related EVH1 domain containing 2
335	66	TMEM229B	transmembrane protein 229B
336	66	FAM207A	family with sequence similarity 207 member A
337	66	DLG2	discs large MAGUK scaffold protein 2
338	66	LMAN2	lectin, mannose binding 2
339	66	ZC3H12D	zinc finger CCCH-type containing 12D
340	66	ANKRD13C	ankyrin repeat domain 13C
341	66	KCNS2	potassium voltage-gated channel modifier subfamily S member 2
342	66	FAM160B2	family with sequence similarity 160 member B2
343	66	NTM	neurotrimin
344	66	FAM160B1	family with sequence similarity 160 member B1
345	66	NCAPD2	non-SMC condensin I complex subunit D2
346	66	FRAT1	FRAT1, WNT signaling pathway regulator
347	66	NFASC	neurofascin
348	66	CELF4	CUGBP Elav-like family member 4
349	66	TOM1	target of myb1 membrane trafficking protein
350	66	TSTD2	thiosulfate sulfurtransferase like domain containing 2
351	66	SETBP1	SET binding protein 1
352	66	SACS	sacsin molecular chaperone
353	66	DIP2C	disco interacting protein 2 homolog C
354	65	PHACTR3	phosphatase and actin regulator 3
355	65	SRL	sarcalumenin
356	65	ALDH3B2	aldehyde dehydrogenase 3 family member B2
357	65	ARFIP2	ADP ribosylation factor interacting protein 2
358	65	RASA3	RAS p21 protein activator 3
359	65	NKPD1	NTPase KAP family P-loop domain containing 1
360	65	SLC24A4	solute carrier family 24 member 4
361	65	SCUBE1	signal peptide, CUB domain and EGF like domain containing 1
362	65	PPP1R12B	protein phosphatase 1 regulatory subunit 12B
363	65	EZH2	enhancer of zeste 2 polycomb repressive complex 2 subunit
364	65	AIPL1	aryl hydrocarbon receptor interacting protein like 1
365	65	KLHL13	kelch like family member 13
366	65	HTT	huntingtin
367	65	ELK4	ELK4, ETS transcription factor
368	65	TMEM200B	transmembrane protein 200B
369	65	STK38L	serine/threonine kinase 38 like
370	64	ANKRD46	ankyrin repeat domain 46
371	64	HIC2	HIC ZBTB transcriptional repressor 2
372	64	CDC42BPA	CDC42 binding protein kinase alpha
373	64	RHEB	Ras homolog, mTORC1 binding
374	64	CPLANE1	ciliogenesis and planar polarity effector 1
375	64	KLF7	Kruppel like factor 7
376	64	USP31	ubiquitin specific peptidase 31
377	64	DNPEP	aspartyl aminopeptidase
378	64	B3GAT1	beta-1,3-glucuronyltransferase 1
379	64	HSPA12A	heat shock protein family A (Hsp70) member 12A
380	64	RNF130	ring finger protein 130
381	64	HLA-B	major histocompatibility complex, class I, B
382	63	NRAS	NRAS proto-oncogene, GTPase
383	63	TREML2	triggering receptor expressed on myeloid cells like 2
384	63	MAPKBP1	mitogen-activated protein kinase binding protein 1
385	63	CDK17	cyclin dependent kinase 17
386	63	FAM163A	family with sequence similarity 163 member A
387	63	ZBTB18	zinc finger and BTB domain containing 18
388	63	CBARP	CACN subunit beta associated regulatory protein
389	63	GOLGA6C	golgin A6 family member C
390	63	BHLHE40	basic helix-loop-helix family member e40
391	63	AP4B1	adaptor related protein complex 4 subunit beta 1
392	63	TMTC3	transmembrane and tetratricopeptide repeat containing 3
393	63	CDS1	CDP-diacylglycerol synthase 1
394	63	MAML1	mastermind like transcriptional coactivator 1
395	63	PPAN-P2RY11	PPAN-P2RY11 readthrough
396	63	P2RY11	purinergic receptor P2Y11
397	63	CD99L2	CD99 molecule like 2
398	63	ATG4B	autophagy related 4B cysteine peptidase
399	63	SP8	Sp8 transcription factor
400	62	GBP2	guanylate binding protein 2
401	62	NATD1	N-acetyltransferase domain containing 1
402	62	ZFAND2B	zinc finger AN1-type containing 2B
403	62	MAP4K2	mitogen-activated protein kinase kinase kinase kinase 2
404	62	ZYG11B	zyg-11 family member B, cell cycle regulator
405	62	GATAD1	GATA zinc finger domain containing 1
406	62	SYT7	synaptotagmin 7
407	62	LAMB3	laminin subunit beta 3
408	62	ISCA2	iron-sulfur cluster assembly 2
409	62	PCBD2	pterin-4 alpha-carbinolamine dehydratase 2
410	62	ALPK3	alpha kinase 3
411	62	SRSF11	serine and arginine rich splicing factor 11
412	62	MARCKSL1	MARCKS like 1
413	62	THEMIS2	thymocyte selection associated family member 2
414	62	DPPA4	developmental pluripotency associated 4
415	62	WBP11	WW domain binding protein 11
416	62	DPYSL2	dihydropyrimidinase like 2
417	61	CCDC57	coiled-coil domain containing 57
418	61	KMT2C	lysine methyltransferase 2C
419	61	C1orf21	chromosome 1 open reading frame 21
420	61	JRK	Jrk helix-turn-helix protein
421	61	LYPD5	LY6/PLAUR domain containing 5
422	61	CDK12	cyclin dependent kinase 12
423	61	KSR1	kinase suppressor of ras 1
424	61	JADE1	jade family PHD finger 1
425	61	MYO7A	myosin VIIA
426	61	G6PC	glucose-6-phosphatase catalytic subunit
427	61	ERG	ETS transcription factor ERG
428	61	MTPN	myotrophin
429	61	CAMSAP2	calmodulin regulated spectrin associated protein family member 2
430	61	LCOR	ligand dependent nuclear receptor corepressor
431	61	BEST3	bestrophin 3
432	61	KLHL28	kelch like family member 28
433	61	IGSF3	immunoglobulin superfamily member 3
434	61	RFT1	RFT1 homolog
435	61	TEAD1	TEA domain transcription factor 1
436	60	XK	X-linked Kx blood group
437	60	DLGAP4	DLG associated protein 4
438	60	DNASE1L2	deoxyribonuclease 1 like 2
439	60	LONRF2	LON peptidase N-terminal domain and ring finger 2
440	60	C19orf12	chromosome 19 open reading frame 12
441	60	SLC18A1	solute carrier family 18 member A1
442	60	ARHGAP26	Rho GTPase activating protein 26
443	60	PPRC1	peroxisome proliferator-activated receptor gamma, coactivator-related 1
444	60	RBMXL1	RBMX like 1
445	60	LEXM	lymphocyte expansion molecule
446	60	TESK2	testis associated actin remodelling kinase 2
447	60	SLC1A4	solute carrier family 1 member 4
448	60	ZNF181	zinc finger protein 181
449	59	MAGI3	membrane associated guanylate kinase, WW and PDZ domain containing 3
450	59	KIF9	kinesin family member 9
451	59	USP22	ubiquitin specific peptidase 22
452	59	CNP	2',3'-cyclic nucleotide 3' phosphodiesterase
453	59	GAREM1	GRB2 associated regulator of MAPK1 subtype 1
454	59	GRK3	G protein-coupled receptor kinase 3
455	59	PPP1R14C	protein phosphatase 1 regulatory inhibitor subunit 14C
456	59	MBTPS2	membrane bound transcription factor peptidase, site 2
457	59	ING2	inhibitor of growth family member 2
458	59	SUN2	Sad1 and UNC84 domain containing 2
459	59	MYO3B	myosin IIIB
460	59	THEM6	thioesterase superfamily member 6
461	59	BTBD9	BTB domain containing 9
462	59	POFUT2	protein O-fucosyltransferase 2
463	59	DDX3Y	DEAD-box helicase 3 Y-linked
464	58	ENSA	endosulfine alpha
465	58	ANAPC11	anaphase promoting complex subunit 11
466	58	U2SURP	U2 snRNP associated SURP domain containing
467	58	ANKDD1A	ankyrin repeat and death domain containing 1A
468	58	ROBO2	roundabout guidance receptor 2
469	58	KIF23	kinesin family member 23
470	58	MNAT1	MNAT1, CDK activating kinase assembly factor
471	58	E2F3	E2F transcription factor 3
472	58	ARID1A	AT-rich interaction domain 1A
473	58	MAMLD1	mastermind like domain containing 1
474	58	SLC1A1	solute carrier family 1 member 1
475	58	OTX2	orthodenticle homeobox 2
476	58	ANGPT2	angiopoietin 2
477	58	IMPDH1	inosine monophosphate dehydrogenase 1
478	58	SH3TC2	SH3 domain and tetratricopeptide repeats 2
479	58	CLCN7	chloride voltage-gated channel 7
480	58	PEMT	phosphatidylethanolamine N-methyltransferase
481	58	FEM1C	fem-1 homolog C
482	58	ANK2	ankyrin 2
483	58	LYPD1	LY6/PLAUR domain containing 1
484	58	TMEM259	transmembrane protein 259
485	58	GLUD1	glutamate dehydrogenase 1
486	58	TFDP2	transcription factor Dp-2
487	57	NAIF1	nuclear apoptosis inducing factor 1
488	57	NBL1	NBL1, DAN family BMP antagonist
489	57	TMEM127	transmembrane protein 127
490	57	RAB34	RAB34, member RAS oncogene family
491	57	PFKFB3	6-phosphofructo-2-kinase/fructose-2,6-biphosphatase 3
492	57	ANKFY1	ankyrin repeat and FYVE domain containing 1
493	57	PAX5	paired box 5
494	57	C21orf58	chromosome 21 open reading frame 58
495	57	FNDC3B	fibronectin type III domain containing 3B
496	57	PRKAB2	protein kinase AMP-activated non-catalytic subunit beta 2
497	57	PRDM11	PR/SET domain 11
498	57	ANAPC1	anaphase promoting complex subunit 1
499	57	RPL31	ribosomal protein L31
500	57	IDE	insulin degrading enzyme
501	57	UBR7	ubiquitin protein ligase E3 component n-recognin 7 (putative)
502	57	PIF1	PIF1 5'-to-3' DNA helicase
503	57	SFXN1	sideroflexin 1
504	57	REEP2	receptor accessory protein 2
505	57	INPP5D	inositol polyphosphate-5-phosphatase D
506	57	DENND4A	DENN domain containing 4A
507	57	POTEM	POTE ankyrin domain family member M
508	57	TMEM237	transmembrane protein 237
509	57	IQCE	IQ motif containing E
510	56	PLAG1	PLAG1 zinc finger
511	56	UCP3	uncoupling protein 3
512	56	TFF3	trefoil factor 3
513	56	VPS18	VPS18, CORVET/HOPS core subunit
514	56	RPS6KA5	ribosomal protein S6 kinase A5
515	56	SERF2	small EDRK-rich factor 2
516	56	RALGAPA2	Ral GTPase activating protein catalytic alpha subunit 2
517	56	DPYSL5	dihydropyrimidinase like 5
518	56	UBE2J1	ubiquitin conjugating enzyme E2 J1
519	56	SNX21	sorting nexin family member 21
520	56	EPHB2	EPH receptor B2
521	56	KCNN4	potassium calcium-activated channel subfamily N member 4
522	56	ALS2	ALS2, alsin Rho guanine nucleotide exchange factor
523	56	FANCC	FA complementation group C
524	56	HLA-C	major histocompatibility complex, class I, C
525	55	TRMT9B	tRNA methyltransferase 9B (putative)
526	55	RNF169	ring finger protein 169
527	55	EPHA4	EPH receptor A4
528	55	CRLF3	cytokine receptor like factor 3
529	55	EIF2AK1	eukaryotic translation initiation factor 2 alpha kinase 1
530	55	DNAJC16	DnaJ heat shock protein family (Hsp40) member C16
531	55	VPS26B	VPS26, retromer complex component B
532	55	ACTR3B	ARP3 actin related protein 3 homolog B
533	55	GPR55	G protein-coupled receptor 55
534	55	GTPBP2	GTP binding protein 2
535	55	SDAD1	SDA1 domain containing 1
536	55	CAMK2A	calcium/calmodulin dependent protein kinase II alpha
537	55	DCLK1	doublecortin like kinase 1
538	55	RNF44	ring finger protein 44
539	54	ELAC1	elaC ribonuclease Z 1
540	54	ANKRD54	ankyrin repeat domain 54
541	54	SMG7	SMG7, nonsense mediated mRNA decay factor
542	54	CDCA2	cell division cycle associated 2
543	54	PLXNA1	plexin A1
544	54	ARHGAP45	Rho GTPase activating protein 45
545	54	FRYL	FRY like transcription coactivator
546	54	DSG3	desmoglein 3
547	54	STK32A	serine/threonine kinase 32A
548	54	ATL3	atlastin GTPase 3
549	54	TEX2	testis expressed 2
550	54	ABHD2	abhydrolase domain containing 2
551	54	NIPAL4	NIPA like domain containing 4
552	54	DDHD2	DDHD domain containing 2
553	54	MAFG	MAF bZIP transcription factor G
554	54	HABP4	hyaluronan binding protein 4
555	54	KCNAB1	potassium voltage-gated channel subfamily A member regulatory beta subunit 1
556	54	USP6NL	USP6 N-terminal like
557	54	SMG1	SMG1, nonsense mediated mRNA decay associated PI3K related kinase
558	54	KHK	ketohexokinase
559	54	CRLS1	cardiolipin synthase 1
560	54	SKA3	spindle and kinetochore associated complex subunit 3
561	54	MFSD10	major facilitator superfamily domain containing 10
562	53	DIDO1	death inducer-obliterator 1
563	53	BLOC1S6	biogenesis of lysosomal organelles complex 1 subunit 6
564	53	CACNB1	calcium voltage-gated channel auxiliary subunit beta 1
565	53	SMLR1	small leucine rich protein 1
566	53	TM4SF4	transmembrane 4 L six family member 4
567	53	CLN8	CLN8, transmembrane ER and ERGIC protein
568	53	NDUFA5	NADH:ubiquinone oxidoreductase subunit A5
569	53	TUBB3	tubulin beta 3 class III
570	53	TSHZ1	teashirt zinc finger homeobox 1
571	53	ZNHIT6	zinc finger HIT-type containing 6
572	53	VIPR1	vasoactive intestinal peptide receptor 1
573	53	SLC9A5	solute carrier family 9 member A5
574	53	SLC35A3	solute carrier family 35 member A3
575	53	MUC12	mucin 12, cell surface associated
576	53	KCNK7	potassium two pore domain channel subfamily K member 7
577	53	ZSCAN29	zinc finger and SCAN domain containing 29
578	53	UQCC3	ubiquinol-cytochrome c reductase complex assembly factor 3
579	53	ORC4	origin recognition complex subunit 4
580	53	MPZL1	myelin protein zero like 1
581	53	MARK4	microtubule affinity regulating kinase 4
582	53	COL14A1	collagen type XIV alpha 1 chain
583	53	TRPV4	transient receptor potential cation channel subfamily V member 4
584	53	BICD2	BICD cargo adaptor 2
585	53	SPRR2B	small proline rich protein 2B
586	53	ST6GAL2	ST6 beta-galactoside alpha-2,6-sialyltransferase 2
587	53	MAPK1IP1L	mitogen-activated protein kinase 1 interacting protein 1 like
588	53	VPS37C	VPS37C, ESCRT-I subunit
589	53	URM1	ubiquitin related modifier 1
590	53	MIEF2	mitochondrial elongation factor 2
591	53	PTPN14	protein tyrosine phosphatase, non-receptor type 14
592	52	DHCR24	24-dehydrocholesterol reductase
593	52	ACACA	acetyl-CoA carboxylase alpha
594	52	ELMOD3	ELMO domain containing 3
595	52	ARIH2	ariadne RBR E3 ubiquitin protein ligase 2
596	52	SOCS7	suppressor of cytokine signaling 7
597	52	GIPC2	GIPC PDZ domain containing family member 2
598	52	CDK6	cyclin dependent kinase 6
599	52	KLHL21	kelch like family member 21
600	52	INF2	inverted formin, FH2 and WH2 domain containing
601	52	CHRNB3	cholinergic receptor nicotinic beta 3 subunit
602	52	CD79B	CD79b molecule
603	52	CCL4L2	C-C motif chemokine ligand 4 like 2
604	52	LAPTM5	lysosomal protein transmembrane 5
605	52	RIOK1	RIO kinase 1
606	52	CMC4	C-X9-C motif containing 4
607	52	DNAJC30	DnaJ heat shock protein family (Hsp40) member C30
608	52	ABHD12	abhydrolase domain containing 12
609	52	RHOV	ras homolog family member V
610	52	ENO2	enolase 2
611	52	GALNT11	polypeptide N-acetylgalactosaminyltransferase 11
612	52	NCBP3	nuclear cap binding subunit 3
613	52	MSTO1	misato mitochondrial distribution and morphology regulator 1
614	52	GBX2	gastrulation brain homeobox 2
615	51	BTBD3	BTB domain containing 3
616	51	ZFP14	ZFP14 zinc finger protein
617	51	ZNF776	zinc finger protein 776
618	51	PLCB1	phospholipase C beta 1
619	51	F2R	coagulation factor II thrombin receptor
620	51	AGAP3	ArfGAP with GTPase domain, ankyrin repeat and PH domain 3
621	51	FNDC5	fibronectin type III domain containing 5
622	51	CLU	clusterin
623	51	REEP1	receptor accessory protein 1
624	51	SHISA9	shisa family member 9
625	51	UVRAG	UV radiation resistance associated
626	51	CLDN19	claudin 19
627	51	ARHGAP24	Rho GTPase activating protein 24
628	51	IQSEC3	IQ motif and Sec7 domain 3
629	51	CNPY3	canopy FGF signaling regulator 3
630	51	TRABD2B	TraB domain containing 2B
631	51	EDEM1	ER degradation enhancing alpha-mannosidase like protein 1
632	51	SASH3	SAM and SH3 domain containing 3
633	51	C10orf99	chromosome 10 open reading frame 99
634	51	NEURL1B	neuralized E3 ubiquitin protein ligase 1B
635	51	HES6	hes family bHLH transcription factor 6
636	51	TMEM67	transmembrane protein 67
637	51	GFER	growth factor, augmenter of liver regeneration
638	50	FAM222B	family with sequence similarity 222 member B
639	50	SCD	stearoyl-CoA desaturase
640	50	PCGF3	polycomb group ring finger 3
641	50	MR1	major histocompatibility complex, class I-related
642	50	OAS2	2'-5'-oligoadenylate synthetase 2
643	50	POLDIP2	DNA polymerase delta interacting protein 2
644	50	GUCY1A1	guanylate cyclase 1 soluble subunit alpha 1
645	50	FOXP4	forkhead box P4
646	50	CAMTA1	calmodulin binding transcription activator 1
647	50	PMEPA1	prostate transmembrane protein, androgen induced 1
648	50	EXOC3	exocyst complex component 3
649	50	NFAT5	nuclear factor of activated T cells 5
650	50	FGD5	FYVE, RhoGEF and PH domain containing 5
651	50	TAS2R5	taste 2 receptor member 5
652	50	TP53I11	tumor protein p53 inducible protein 11
653	50	ZNF436	zinc finger protein 436
654	50	RASGRF2	Ras protein specific guanine nucleotide releasing factor 2
655	50	FST	follistatin
656	50	KREMEN1	kringle containing transmembrane protein 1
657	50	HEATR1	HEAT repeat containing 1
658	50	TNIK	TRAF2 and NCK interacting kinase
659	50	CD84	CD84 molecule
660	50	TMEM222	transmembrane protein 222

## Sheet: hsa-miR-1295b-3p
Target Rank	Target Score	Gene Symbol	Gene Description
1	97	ABCC5	ATP binding cassette subfamily C member 5
2	93	SMIM17	small integral membrane protein 17
3	92	FAM20A	FAM20A, golgi associated secretory pathway pseudokinase
4	92	KLRF1	killer cell lectin like receptor F1
5	91	HYDIN	HYDIN, axonemal central pair apparatus protein
6	91	GDAP2	ganglioside induced differentiation associated protein 2
7	89	GASK1A	golgi associated kinase 1A
8	89	TMEM41A	transmembrane protein 41A
9	87	TRAF6	TNF receptor associated factor 6
10	87	SAMD4B	sterile alpha motif domain containing 4B
11	86	PRMT3	protein arginine methyltransferase 3
12	85	SLC17A5	solute carrier family 17 member 5
13	83	CHM	CHM, Rab escort protein 1
14	83	SLC41A2	solute carrier family 41 member 2
15	83	SH3GL3	SH3 domain containing GRB2 like 3, endophilin A3
16	83	C5orf63	chromosome 5 open reading frame 63
17	83	FRMD3	FERM domain containing 3
18	81	RBM24	RNA binding motif protein 24
19	81	ADAMDEC1	ADAM like decysin 1
20	81	DOCK9	dedicator of cytokinesis 9
21	80	C2orf68	chromosome 2 open reading frame 68
22	80	SOS2	SOS Ras/Rho guanine nucleotide exchange factor 2
23	80	APBB3	amyloid beta precursor protein binding family B member 3
24	79	KDSR	3-ketodihydrosphingosine reductase
25	79	MAK16	MAK16 homolog
26	79	NUDT7	nudix hydrolase 7
27	78	ADAM12	ADAM metallopeptidase domain 12
28	78	POU2F1	POU class 2 homeobox 1
29	77	AHCY	adenosylhomocysteinase
30	77	PTGFR	prostaglandin F receptor
31	77	TBX5	T-box 5
32	76	CCNG2	cyclin G2
33	76	FXN	frataxin
34	76	B4GALT1	beta-1,4-galactosyltransferase 1
35	75	LPAR4	lysophosphatidic acid receptor 4
36	75	TSPAN6	tetraspanin 6
37	75	ENPP5	ectonucleotide pyrophosphatase/phosphodiesterase 5 (putative)
38	74	GPATCH2L	G-patch domain containing 2 like
39	74	TMEM64	transmembrane protein 64
40	74	RALB	RAS like proto-oncogene B
41	74	RAB3C	RAB3C, member RAS oncogene family
42	74	C9orf135	chromosome 9 open reading frame 135
43	74	NDFIP1	Nedd4 family interacting protein 1
44	73	HSPH1	heat shock protein family H (Hsp110) member 1
45	73	FAM171B	family with sequence similarity 171 member B
46	73	SLC7A10	solute carrier family 7 member 10
47	72	BCLAF3	BCLAF1 and THRAP3 family member 3
48	72	REST	RE1 silencing transcription factor
49	71	ATAD5	ATPase family, AAA domain containing 5
50	70	FAM84A	family with sequence similarity 84 member A
51	70	OLFM3	olfactomedin 3
52	70	RBM17	RNA binding motif protein 17
53	70	BCLAF1	BCL2 associated transcription factor 1
54	69	TLR3	toll like receptor 3
55	69	ZBTB4	zinc finger and BTB domain containing 4
56	69	TIGIT	T cell immunoreceptor with Ig and ITIM domains
57	69	CRLS1	cardiolipin synthase 1
58	68	MTMR4	myotubularin related protein 4
59	68	EGLN1	egl-9 family hypoxia inducible factor 1
60	68	ARHGAP26	Rho GTPase activating protein 26
61	68	STAG1	stromal antigen 1
62	68	RCC1L	RCC1 like
63	68	GINS1	GINS complex subunit 1
64	67	PDE7A	phosphodiesterase 7A
65	67	OTUB2	OTU deubiquitinase, ubiquitin aldehyde binding 2
66	67	BRWD1	bromodomain and WD repeat domain containing 1
67	67	KCMF1	potassium channel modulatory factor 1
68	67	SYNCRIP	synaptotagmin binding cytoplasmic RNA interacting protein
69	66	ZNF530	zinc finger protein 530
70	65	SPRYD7	SPRY domain containing 7
71	65	PLAA	phospholipase A2 activating protein
72	65	ERP44	endoplasmic reticulum protein 44
73	65	TMPRSS3	transmembrane serine protease 3
74	65	ZNF474	zinc finger protein 474
75	64	NUP58	nucleoporin 58
76	64	ABCF1	ATP binding cassette subfamily F member 1
77	64	CDH12	cadherin 12
78	64	ZBED9	zinc finger BED-type containing 9
79	64	ZNF208	zinc finger protein 208
80	64	HERC4	HECT and RLD domain containing E3 ubiquitin protein ligase 4
81	62	SLC37A3	solute carrier family 37 member 3
82	62	PAPPA	pappalysin 1
83	62	CAT	catalase
84	62	TOR1AIP2	torsin 1A interacting protein 2
85	61	CACNA1E	calcium voltage-gated channel subunit alpha1 E
86	61	FUT8	fucosyltransferase 8
87	61	SESN3	sestrin 3
88	60	NAP1L3	nucleosome assembly protein 1 like 3
89	60	ZNF587B	zinc finger protein 587B
90	60	NRIP3	nuclear receptor interacting protein 3
91	60	RAVER1	ribonucleoprotein, PTB binding 1
92	59	SEZ6	seizure related 6 homolog
93	59	DGKG	diacylglycerol kinase gamma
94	59	ZNF225	zinc finger protein 225
95	59	TRAF5	TNF receptor associated factor 5
96	59	LUZP2	leucine zipper protein 2
97	59	GABRB2	gamma-aminobutyric acid type A receptor beta2 subunit
98	58	PPTC7	PTC7 protein phosphatase homolog
99	58	RFX3	regulatory factor X3
100	58	STRN3	striatin 3
101	58	ARL17B	ADP ribosylation factor like GTPase 17B
102	58	N6AMT1	N-6 adenine-specific DNA methyltransferase 1
103	58	RDH12	retinol dehydrogenase 12
104	57	SBNO1	strawberry notch homolog 1
105	57	RAB36	RAB36, member RAS oncogene family
106	57	CTNNA3	catenin alpha 3
107	57	COL4A3BP	collagen type IV alpha 3 binding protein
108	57	ARID1B	AT-rich interaction domain 1B
109	56	SLC2A13	solute carrier family 2 member 13
110	56	HIF1A	hypoxia inducible factor 1 subunit alpha
111	56	ZBTB44	zinc finger and BTB domain containing 44
112	56	CERS6	ceramide synthase 6
113	56	TDRP	testis development related protein
114	56	ELOVL7	ELOVL fatty acid elongase 7
115	55	HLCS	holocarboxylase synthetase
116	55	AFF4	AF4/FMR2 family member 4
117	55	SSRP1	structure specific recognition protein 1
118	55	USP37	ubiquitin specific peptidase 37
119	55	BRPF3	bromodomain and PHD finger containing 3
120	55	PGGT1B	protein geranylgeranyltransferase type I subunit beta
121	55	HNF4G	hepatocyte nuclear factor 4 gamma
122	55	BMPR1A	bone morphogenetic protein receptor type 1A
123	55	JHY	junctional cadherin complex regulator
124	55	PDK1	pyruvate dehydrogenase kinase 1
125	54	STK26	serine/threonine kinase 26
126	54	FAM216B	family with sequence similarity 216 member B
127	54	CACTIN	cactin, spliceosome C complex subunit
128	53	MTRF1	mitochondrial translation release factor 1
129	53	TMEM168	transmembrane protein 168
130	53	ASF1B	anti-silencing function 1B histone chaperone
131	53	NATD1	N-acetyltransferase domain containing 1
132	53	OGT	O-linked N-acetylglucosamine (GlcNAc) transferase
133	53	NTRK2	neurotrophic receptor tyrosine kinase 2
134	53	CEP350	centrosomal protein 350
135	53	POLH	DNA polymerase eta
136	52	NLGN4Y	neuroligin 4 Y-linked
137	52	NRG1	neuregulin 1
138	52	GGCX	gamma-glutamyl carboxylase
139	52	KCNIP4	potassium voltage-gated channel interacting protein 4
140	51	PDE7B	phosphodiesterase 7B
141	51	CHODL	chondrolectin
142	51	ZFP28	ZFP28 zinc finger protein
143	51	PTGER3	prostaglandin E receptor 3
144	51	PDSS2	decaprenyl diphosphate synthase subunit 2
145	50	ARID4B	AT-rich interaction domain 4B
146	50	RASSF6	Ras association domain family member 6
147	50	ZER1	zyg-11 related cell cycle regulator
148	50	BCL2	BCL2, apoptosis regulator
149	50	ADGRL2	adhesion G protein-coupled receptor L2

## Sheet: hsa-miR-4470
Target Rank	Target Score	Gene Symbol	Gene Description
1	100	CADM2	cell adhesion molecule 2
2	100	SORBS2	sorbin and SH3 domain containing 2
3	99	WDR82	WD repeat domain 82
4	98	OSTF1	osteoclast stimulating factor 1
5	98	CCDC178	coiled-coil domain containing 178
6	98	UNC13C	unc-13 homolog C
7	98	FBXW7	F-box and WD repeat domain containing 7
8	98	SERTAD4	SERTA domain containing 4
9	98	CTTN	cortactin
10	97	ABHD13	abhydrolase domain containing 13
11	97	ADRA2C	adrenoceptor alpha 2C
12	97	SLC30A1	solute carrier family 30 member 1
13	96	COMMD3-BMI1	COMMD3-BMI1 readthrough
14	96	AZIN1	antizyme inhibitor 1
15	96	EGLN1	egl-9 family hypoxia inducible factor 1
16	96	ATP5MC3	ATP synthase membrane subunit c locus 3
17	96	IKZF5	IKAROS family zinc finger 5
18	96	ZNF501	zinc finger protein 501
19	96	PTPRG	protein tyrosine phosphatase, receptor type G
20	95	AXIN2	axin 2
21	95	PDE5A	phosphodiesterase 5A
22	95	MKX	mohawk homeobox
23	95	RWDD3	RWD domain containing 3
24	95	CEP83	centrosomal protein 83
25	95	ATP9A	ATPase phospholipid transporting 9A (putative)
26	95	FBXW11	F-box and WD repeat domain containing 11
27	95	EBF3	EBF transcription factor 3
28	95	PCNX1	pecanex 1
29	95	ADD3	adducin 3
30	95	SEPT9	septin 9
31	95	LAMC1	laminin subunit gamma 1
32	94	RNF208	ring finger protein 208
33	94	SEC22A	SEC22 homolog A, vesicle trafficking protein
34	94	KHDRBS2	KH RNA binding domain containing, signal transduction associated 2
35	94	RETREG1	reticulophagy regulator 1
36	94	SNX6	sorting nexin 6
37	94	C5orf15	chromosome 5 open reading frame 15
38	94	BMI1	BMI1 proto-oncogene, polycomb ring finger
39	94	ATP8A1	ATPase phospholipid transporting 8A1
40	94	AP3M1	adaptor related protein complex 3 subunit mu 1
41	94	PIK3AP1	phosphoinositide-3-kinase adaptor protein 1
42	93	HACE1	HECT domain and ankyrin repeat containing E3 ubiquitin protein ligase 1
43	93	DOCK10	dedicator of cytokinesis 10
44	93	DENND4C	DENN domain containing 4C
45	93	NUP58	nucleoporin 58
46	93	NCAPD2	non-SMC condensin I complex subunit D2
47	93	CUL5	cullin 5
48	93	MTHFD1	methylenetetrahydrofolate dehydrogenase, cyclohydrolase and formyltetrahydrofolate synthetase 1
49	93	COL4A3BP	collagen type IV alpha 3 binding protein
50	93	HSPH1	heat shock protein family H (Hsp110) member 1
51	93	NF1	neurofibromin 1
52	93	CAMSAP2	calmodulin regulated spectrin associated protein family member 2
53	93	YWHAG	tyrosine 3-monooxygenase/tryptophan 5-monooxygenase activation protein gamma
54	93	MYO1D	myosin ID
55	93	ATP6V1H	ATPase H+ transporting V1 subunit H
56	93	TAGAP	T cell activation RhoGTPase activating protein
57	92	GNB1	G protein subunit beta 1
58	92	ZMAT3	zinc finger matrin-type 3
59	92	ELL2	elongation factor for RNA polymerase II 2
60	92	MECOM	MDS1 and EVI1 complex locus
61	92	PRKACB	protein kinase cAMP-activated catalytic subunit beta
62	92	DMXL1	Dmx like 1
63	92	APLN	apelin
64	92	UGT3A2	UDP glycosyltransferase family 3 member A2
65	92	FBXW2	F-box and WD repeat domain containing 2
66	92	PLEKHA3	pleckstrin homology domain containing A3
67	92	SNX19	sorting nexin 19
68	91	FIGN	fidgetin, microtubule severing factor
69	91	GNB4	G protein subunit beta 4
70	91	TP63	tumor protein p63
71	91	ARMC1	armadillo repeat containing 1
72	91	RAB3B	RAB3B, member RAS oncogene family
73	91	PRKAA1	protein kinase AMP-activated catalytic subunit alpha 1
74	91	COBL	cordon-bleu WH2 repeat protein
75	91	IGSF10	immunoglobulin superfamily member 10
76	91	SERINC5	serine incorporator 5
77	91	A1CF	APOBEC1 complementation factor
78	91	PTEN	phosphatase and tensin homolog
79	91	NFYC	nuclear transcription factor Y subunit gamma
80	91	MAPK7	mitogen-activated protein kinase 7
81	91	IFNW1	interferon omega 1
82	91	PRUNE2	prune homolog 2 with BCH domain
83	91	MAGI2	membrane associated guanylate kinase, WW and PDZ domain containing 2
84	91	FAM174B	family with sequence similarity 174 member B
85	91	SOX6	SRY-box 6
86	90	PPM1K	protein phosphatase, Mg2+/Mn2+ dependent 1K
87	90	TARBP1	TAR (HIV-1) RNA binding protein 1
88	90	JPH3	junctophilin 3
89	90	ZNF445	zinc finger protein 445
90	90	HIPK3	homeodomain interacting protein kinase 3
91	90	NAMPT	nicotinamide phosphoribosyltransferase
92	90	PTPRD	protein tyrosine phosphatase, receptor type D
93	90	PHF21A	PHD finger protein 21A
94	90	GRID2	glutamate ionotropic receptor delta type subunit 2
95	90	PPP3CB	protein phosphatase 3 catalytic subunit beta
96	90	GATA3	GATA binding protein 3
97	90	RALGAPB	Ral GTPase activating protein non-catalytic beta subunit
98	90	WDR37	WD repeat domain 37
99	90	CACNB4	calcium voltage-gated channel auxiliary subunit beta 4
100	90	ROCK1	Rho associated coiled-coil containing protein kinase 1
101	90	MAN1A1	mannosidase alpha class 1A member 1
102	90	PYGO2	pygopus family PHD finger 2
103	90	RPRD1B	regulation of nuclear pre-mRNA domain containing 1B
104	90	RPL32	ribosomal protein L32
105	90	GPC6	glypican 6
106	89	PDE7A	phosphodiesterase 7A
107	89	EML1	EMAP like 1
108	89	STK39	serine/threonine kinase 39
109	89	LIMS1	LIM zinc finger domain containing 1
110	89	PAPPA	pappalysin 1
111	89	ALCAM	activated leukocyte cell adhesion molecule
112	89	BBOF1	basal body orientation factor 1
113	89	CBFA2T3	CBFA2/RUNX1 translocation partner 3
114	89	MAGED2	MAGE family member D2
115	89	OTUD6B	OTU domain containing 6B
116	89	IL20RA	interleukin 20 receptor subunit alpha
117	89	FRS2	fibroblast growth factor receptor substrate 2
118	89	NCALD	neurocalcin delta
119	88	SCN9A	sodium voltage-gated channel alpha subunit 9
120	88	ARHGAP6	Rho GTPase activating protein 6
121	88	FOXF2	forkhead box F2
122	88	ARL6IP5	ADP ribosylation factor like GTPase 6 interacting protein 5
123	88	RAB10	RAB10, member RAS oncogene family
124	88	BET1	Bet1 golgi vesicular membrane trafficking protein
125	88	BRWD3	bromodomain and WD repeat domain containing 3
126	88	NCOA7	nuclear receptor coactivator 7
127	88	NFE2L1	nuclear factor, erythroid 2 like 1
128	88	TOR1B	torsin family 1 member B
129	88	MPZL3	myelin protein zero like 3
130	87	NUP98	nucleoporin 98
131	87	CDC42	cell division cycle 42
132	87	CCDC125	coiled-coil domain containing 125
133	87	PRKAR2A	protein kinase cAMP-dependent type II regulatory subunit alpha
134	87	PTER	phosphotriesterase related
135	87	DELE1	DAP3 binding cell death enhancer 1
136	87	HOXA9	homeobox A9
137	87	BTRC	beta-transducin repeat containing E3 ubiquitin protein ligase
138	87	GATAD2A	GATA zinc finger domain containing 2A
139	87	EYS	eyes shut homolog
140	87	IRF2BPL	interferon regulatory factor 2 binding protein like
141	87	COL1A2	collagen type I alpha 2 chain
142	87	USP13	ubiquitin specific peptidase 13
143	87	UBAC2	UBA domain containing 2
144	87	ASCC3	activating signal cointegrator 1 complex subunit 3
145	87	SSH2	slingshot protein phosphatase 2
146	87	FAM81A	family with sequence similarity 81 member A
147	87	RWDD2A	RWD domain containing 2A
148	87	HS6ST2	heparan sulfate 6-O-sulfotransferase 2
149	87	SLC44A2	solute carrier family 44 member 2
150	86	ARID4B	AT-rich interaction domain 4B
151	86	LTN1	listerin E3 ubiquitin protein ligase 1
152	86	CCSER1	coiled-coil serine rich protein 1
153	86	BCL2L12	BCL2 like 12
154	86	RARG	retinoic acid receptor gamma
155	86	SH3KBP1	SH3 domain containing kinase binding protein 1
156	86	ENTPD1	ectonucleoside triphosphate diphosphohydrolase 1
157	86	LHX8	LIM homeobox 8
158	86	SLAIN1	SLAIN motif family member 1
159	86	TRIO	trio Rho guanine nucleotide exchange factor
160	86	SLC35D1	solute carrier family 35 member D1
161	86	CAMK2D	calcium/calmodulin dependent protein kinase II delta
162	86	WNK3	WNK lysine deficient protein kinase 3
163	86	MORN2	MORN repeat containing 2
164	86	CHSY1	chondroitin sulfate synthase 1
165	85	REV3L	REV3 like, DNA directed polymerase zeta catalytic subunit
166	85	TULP3	tubby like protein 3
167	85	CNOT2	CCR4-NOT transcription complex subunit 2
168	85	SREK1	splicing regulatory glutamic acid and lysine rich protein 1
169	85	ARPP21	cAMP regulated phosphoprotein 21
170	85	IL18R1	interleukin 18 receptor 1
171	85	ST13	ST13, Hsp70 interacting protein
172	85	TBC1D12	TBC1 domain family member 12
173	85	UHMK1	U2AF homology motif kinase 1
174	85	FOXO1	forkhead box O1
175	85	TNS3	tensin 3
176	85	CD47	CD47 molecule
177	85	CCNY	cyclin Y
178	85	KCNH8	potassium voltage-gated channel subfamily H member 8
179	85	SCN7A	sodium voltage-gated channel alpha subunit 7
180	84	FPR3	formyl peptide receptor 3
181	84	PRR27	proline rich 27
182	84	ATF6	activating transcription factor 6
183	84	SORT1	sortilin 1
184	84	NRN1	neuritin 1
185	84	RIMKLA	ribosomal modification protein rimK like family member A
186	84	ZXDB	zinc finger X-linked duplicated B
187	84	CCT8L2	chaperonin containing TCP1 subunit 8 like 2
188	84	XPR1	xenotropic and polytropic retrovirus receptor 1
189	84	HIGD1A	HIG1 hypoxia inducible domain family member 1A
190	84	CASK	calcium/calmodulin dependent serine protein kinase
191	84	SETX	senataxin
192	84	FBXL12	F-box and leucine rich repeat protein 12
193	84	VAMP1	vesicle associated membrane protein 1
194	84	CACNG1	calcium voltage-gated channel auxiliary subunit gamma 1
195	83	SLC7A1	solute carrier family 7 member 1
196	83	DERL2	derlin 2
197	83	QSER1	glutamine and serine rich 1
198	83	CREBRF	CREB3 regulatory factor
199	83	CYLD	CYLD lysine 63 deubiquitinase
200	83	C1QL3	complement C1q like 3
201	83	CATSPERE	catsper channel auxiliary subunit epsilon
202	83	MBNL1	muscleblind like splicing regulator 1
203	83	RERG	RAS like estrogen regulated growth inhibitor
204	83	TACC1	transforming acidic coiled-coil containing protein 1
205	83	SRF	serum response factor
206	83	AKAP13	A-kinase anchoring protein 13
207	83	NOTCH2	notch 2
208	83	DENND1B	DENN domain containing 1B
209	83	COL5A2	collagen type V alpha 2 chain
210	83	RABGEF1	RAB guanine nucleotide exchange factor 1
211	82	TRUB1	TruB pseudouridine synthase family member 1
212	82	KLF11	Kruppel like factor 11
213	82	SNX4	sorting nexin 4
214	82	AGMO	alkylglycerol monooxygenase
215	82	KLHL31	kelch like family member 31
216	82	SLC39A9	solute carrier family 39 member 9
217	82	SKIL	SKI like proto-oncogene
218	82	MYO1C	myosin IC
219	82	KCNE4	potassium voltage-gated channel subfamily E regulatory subunit 4
220	82	SORL1	sortilin related receptor 1
221	82	LTV1	LTV1 ribosome biogenesis factor
222	82	CALN1	calneuron 1
223	82	TBC1D25	TBC1 domain family member 25
224	82	PRTG	protogenin
225	82	FAM78B	family with sequence similarity 78 member B
226	81	ZC3H15	zinc finger CCCH-type containing 15
227	81	WIPI2	WD repeat domain, phosphoinositide interacting 2
228	81	DNAJB14	DnaJ heat shock protein family (Hsp40) member B14
229	81	CELF2	CUGBP Elav-like family member 2
230	81	CLASP1	cytoplasmic linker associated protein 1
231	81	CDHR3	cadherin related family member 3
232	81	RAB2A	RAB2A, member RAS oncogene family
233	81	AP3S1	adaptor related protein complex 3 subunit sigma 1
234	81	STX17	syntaxin 17
235	81	SLC9A7	solute carrier family 9 member A7
236	81	MECP2	methyl-CpG binding protein 2
237	81	PSME4	proteasome activator subunit 4
238	81	PTP4A1	protein tyrosine phosphatase type IVA, member 1
239	81	LRRC55	leucine rich repeat containing 55
240	81	MCPH1	microcephalin 1
241	81	PAN3	poly(A) specific ribonuclease subunit PAN3
242	81	PMP2	peripheral myelin protein 2
243	80	GPATCH2L	G-patch domain containing 2 like
244	80	SP3	Sp3 transcription factor
245	80	PRDM10	PR/SET domain 10
246	80	FAM228A	family with sequence similarity 228 member A
247	80	NPTX1	neuronal pentraxin 1
248	80	CPSF7	cleavage and polyadenylation specific factor 7
249	80	BBX	BBX, HMG-box containing
250	80	TOB1	transducer of ERBB2, 1
251	80	EVI5	ecotropic viral integration site 5
252	80	WDR33	WD repeat domain 33
253	80	PLPPR2	phospholipid phosphatase related 2
254	80	CACNA2D3	calcium voltage-gated channel auxiliary subunit alpha2delta 3
255	80	TMEM199	transmembrane protein 199
256	80	ELL	elongation factor for RNA polymerase II
257	79	CNMD	chondromodulin
258	79	PARP1	poly(ADP-ribose) polymerase 1
259	79	TOPBP1	DNA topoisomerase II binding protein 1
260	79	GPM6B	glycoprotein M6B
261	79	PRELID2	PRELI domain containing 2
262	79	PPTC7	PTC7 protein phosphatase homolog
263	79	TYRP1	tyrosinase related protein 1
264	79	PEX13	peroxisomal biogenesis factor 13
265	79	CYB561	cytochrome b561
266	79	CNTNAP1	contactin associated protein 1
267	79	NUCKS1	nuclear casein kinase and cyclin dependent kinase substrate 1
268	79	MEGF11	multiple EGF like domains 11
269	79	RIPOR2	RHO family interacting cell polarization regulator 2
270	79	KLHL15	kelch like family member 15
271	79	GNAI3	G protein subunit alpha i3
272	78	CCDC117	coiled-coil domain containing 117
273	78	SPIN2B	spindlin family member 2B
274	78	PIGM	phosphatidylinositol glycan anchor biosynthesis class M
275	78	UBFD1	ubiquitin family domain containing 1
276	78	CALHM5	calcium homeostasis modulator family member 5
277	78	XPO4	exportin 4
278	78	RERE	arginine-glutamic acid dipeptide repeats
279	78	TM2D3	TM2 domain containing 3
280	78	ABHD2	abhydrolase domain containing 2
281	78	GNAI1	G protein subunit alpha i1
282	78	FAM8A1	family with sequence similarity 8 member A1
283	78	PDE4B	phosphodiesterase 4B
284	78	PPM1F	protein phosphatase, Mg2+/Mn2+ dependent 1F
285	78	GOLGA8B	golgin A8 family member B
286	78	LRP2	LDL receptor related protein 2
287	78	RBM8A	RNA binding motif protein 8A
288	78	SNX16	sorting nexin 16
289	78	UBE2D1	ubiquitin conjugating enzyme E2 D1
290	78	BRD4	bromodomain containing 4
291	78	CBL	Cbl proto-oncogene
292	78	CAMK2A	calcium/calmodulin dependent protein kinase II alpha
293	78	RABGAP1L	RAB GTPase activating protein 1 like
294	78	GALNT13	polypeptide N-acetylgalactosaminyltransferase 13
295	78	PITPNA	phosphatidylinositol transfer protein alpha
296	78	TRPA1	transient receptor potential cation channel subfamily A member 1
297	77	NOXRED1	NADP dependent oxidoreductase domain containing 1
298	77	BOLL	boule homolog, RNA binding protein
299	77	STAG2	stromal antigen 2
300	77	TUSC1	tumor suppressor candidate 1
301	77	TXNL1	thioredoxin like 1
302	77	LSM5	LSM5 homolog, U6 small nuclear RNA and mRNA degradation associated
303	77	AFF1	AF4/FMR2 family member 1
304	77	C11orf58	chromosome 11 open reading frame 58
305	77	ENOSF1	enolase superfamily member 1
306	77	CNOT6L	CCR4-NOT transcription complex subunit 6 like
307	77	TP53INP1	tumor protein p53 inducible nuclear protein 1
308	77	SLC2A8	solute carrier family 2 member 8
309	77	FAM129A	family with sequence similarity 129 member A
310	77	HIF1AN	hypoxia inducible factor 1 subunit alpha inhibitor
311	77	ZNF292	zinc finger protein 292
312	77	MAST4	microtubule associated serine/threonine kinase family member 4
313	77	EPHB2	EPH receptor B2
314	77	ARL4A	ADP ribosylation factor like GTPase 4A
315	77	NETO1	neuropilin and tolloid like 1
316	77	ADAM22	ADAM metallopeptidase domain 22
317	77	MIER3	MIER family member 3
318	76	MAK	male germ cell associated kinase
319	76	KLF10	Kruppel like factor 10
320	76	PLCXD3	phosphatidylinositol specific phospholipase C X domain containing 3
321	76	CAMTA1	calmodulin binding transcription activator 1
322	76	MALL	mal, T cell differentiation protein like
323	76	FNDC3B	fibronectin type III domain containing 3B
324	76	SMAD1	SMAD family member 1
325	76	SSUH2	ssu-2 homolog (C. elegans)
326	76	DCUN1D4	defective in cullin neddylation 1 domain containing 4
327	76	CLASP2	cytoplasmic linker associated protein 2
328	76	RBPJ	recombination signal binding protein for immunoglobulin kappa J region
329	76	DERL1	derlin 1
330	76	ZIK1	zinc finger protein interacting with K protein 1
331	76	UTP23	UTP23, small subunit processome component
332	76	UBE2D2	ubiquitin conjugating enzyme E2 D2
333	75	GATA4	GATA binding protein 4
334	75	MYSM1	Myb like, SWIRM and MPN domains 1
335	75	RNF19A	ring finger protein 19A, RBR E3 ubiquitin protein ligase
336	75	BCL10	BCL10, immune signaling adaptor
337	75	PITPNB	phosphatidylinositol transfer protein beta
338	75	BNIP3	BCL2 interacting protein 3
339	75	CEP68	centrosomal protein 68
340	75	TRPM6	transient receptor potential cation channel subfamily M member 6
341	75	TARDBP	TAR DNA binding protein
342	75	RPS6KA6	ribosomal protein S6 kinase A6
343	75	SCN3A	sodium voltage-gated channel alpha subunit 3
344	75	SCML4	Scm polycomb group protein like 4
345	75	MAP6	microtubule associated protein 6
346	75	TCP10L	t-complex 10 like
347	75	ANKIB1	ankyrin repeat and IBR domain containing 1
348	75	ZNF483	zinc finger protein 483
349	74	BTLA	B and T lymphocyte associated
350	74	VAMP3	vesicle associated membrane protein 3
351	74	SYTL2	synaptotagmin like 2
352	74	HCCS	holocytochrome c synthase
353	74	ARF3	ADP ribosylation factor 3
354	74	ALDH5A1	aldehyde dehydrogenase 5 family member A1
355	74	ZNF134	zinc finger protein 134
356	74	KDM4A	lysine demethylase 4A
357	74	STRN4	striatin 4
358	74	IGF1R	insulin like growth factor 1 receptor
359	74	TUBB1	tubulin beta 1 class VI
360	74	ERBB4	erb-b2 receptor tyrosine kinase 4
361	74	MAP4K4	mitogen-activated protein kinase kinase kinase kinase 4
362	74	ATP2B3	ATPase plasma membrane Ca2+ transporting 3
363	73	RASA2	RAS p21 protein activator 2
364	73	MBNL2	muscleblind like splicing regulator 2
365	73	MAGOHB	mago homolog B, exon junction complex subunit
366	73	MED26	mediator complex subunit 26
367	73	EMB	embigin
368	73	ZNF609	zinc finger protein 609
369	73	MCU	mitochondrial calcium uniporter
370	73	LRRN1	leucine rich repeat neuronal 1
371	73	PTGS1	prostaglandin-endoperoxide synthase 1
372	73	TRIM2	tripartite motif containing 2
373	73	NEPRO	nucleolus and neural progenitor protein
374	73	OPHN1	oligophrenin 1
375	73	BOD1L2	biorientation of chromosomes in cell division 1 like 2
376	73	RALBP1	ralA binding protein 1
377	73	ZNF382	zinc finger protein 382
378	72	INSIG1	insulin induced gene 1
379	72	NCKAP1	NCK associated protein 1
380	72	PAK5	p21 (RAC1) activated kinase 5
381	72	GRIP2	glutamate receptor interacting protein 2
382	72	SLC7A14	solute carrier family 7 member 14
383	72	SSH1	slingshot protein phosphatase 1
384	72	GREM1	gremlin 1, DAN family BMP antagonist
385	72	HECW2	HECT, C2 and WW domain containing E3 ubiquitin protein ligase 2
386	72	PGGT1B	protein geranylgeranyltransferase type I subunit beta
387	72	DOCK9	dedicator of cytokinesis 9
388	72	PHF21B	PHD finger protein 21B
389	72	SLMAP	sarcolemma associated protein
390	72	TBX22	T-box 22
391	72	RNF4	ring finger protein 4
392	71	SLC25A36	solute carrier family 25 member 36
393	71	CXorf40A	chromosome X open reading frame 40A
394	71	IGF2BP3	insulin like growth factor 2 mRNA binding protein 3
395	71	WWC1	WW and C2 domain containing 1
396	71	GASK1A	golgi associated kinase 1A
397	71	KRTAP4-11	keratin associated protein 4-11
398	71	JAKMIP2	janus kinase and microtubule interacting protein 2
399	71	DIPK2B	divergent protein kinase domain 2B
400	71	DAP	death associated protein
401	71	RAD54L	RAD54 like
402	71	UBE2W	ubiquitin conjugating enzyme E2 W
403	71	SRGAP1	SLIT-ROBO Rho GTPase activating protein 1
404	71	GPSM1	G protein signaling modulator 1
405	71	NRCAM	neuronal cell adhesion molecule
406	70	TBXT	T-box transcription factor T
407	70	EHMT1	euchromatic histone lysine methyltransferase 1
408	70	CSMD1	CUB and Sushi multiple domains 1
409	70	SEC14L5	SEC14 like lipid binding 5
410	70	AK2	adenylate kinase 2
411	70	TWISTNB	TWIST neighbor
412	70	RELL1	RELT like 1
413	70	COLGALT2	collagen beta(1-O)galactosyltransferase 2
414	70	RAB22A	RAB22A, member RAS oncogene family
415	70	PPIL1	peptidylprolyl isomerase like 1
416	70	UAP1	UDP-N-acetylglucosamine pyrophosphorylase 1
417	70	STEAP2	STEAP2 metalloreductase
418	70	DOK1	docking protein 1
419	70	PROM2	prominin 2
420	70	DHX9	DExH-box helicase 9
421	70	SON	SON DNA binding protein
422	70	MED28	mediator complex subunit 28
423	70	GM2A	GM2 ganglioside activator
424	70	DDIAS	DNA damage induced apoptosis suppressor
425	69	CD9	CD9 molecule
426	69	DIO2	iodothyronine deiodinase 2
427	69	SLC6A15	solute carrier family 6 member 15
428	69	CNIH4	cornichon family AMPA receptor auxiliary protein 4
429	69	CCDC114	coiled-coil domain containing 114
430	69	S1PR3	sphingosine-1-phosphate receptor 3
431	69	MTO1	mitochondrial tRNA translation optimization 1
432	69	RHOBTB1	Rho related BTB domain containing 1
433	69	MEIS2	Meis homeobox 2
434	69	LRP12	LDL receptor related protein 12
435	69	CHIC1	cysteine rich hydrophobic domain 1
436	69	MYO6	myosin VI
437	69	CTH	cystathionine gamma-lyase
438	69	PROSER2	proline and serine rich 2
439	69	PTHLH	parathyroid hormone like hormone
440	69	LHFPL4	LHFPL tetraspan subfamily member 4
441	69	RGL1	ral guanine nucleotide dissociation stimulator like 1
442	69	FYTTD1	forty-two-three domain containing 1
443	69	ZFX	zinc finger protein X-linked
444	69	PPP2CB	protein phosphatase 2 catalytic subunit beta
445	69	VXN	vexin
446	69	CAPN6	calpain 6
447	68	KSR2	kinase suppressor of ras 2
448	68	DCUN1D1	defective in cullin neddylation 1 domain containing 1
449	68	SALL4	spalt like transcription factor 4
450	68	GOLIM4	golgi integral membrane protein 4
451	68	DNALI1	dynein axonemal light intermediate chain 1
452	68	CEP63	centrosomal protein 63
453	68	BHLHE41	basic helix-loop-helix family member e41
454	68	NOS1	nitric oxide synthase 1
455	68	NFASC	neurofascin
456	68	SMC6	structural maintenance of chromosomes 6
457	68	KDELR2	KDEL endoplasmic reticulum protein retention receptor 2
458	68	ZNF506	zinc finger protein 506
459	68	CYP20A1	cytochrome P450 family 20 subfamily A member 1
460	67	CSNK1E	casein kinase 1 epsilon
461	67	CPED1	cadherin like and PC-esterase domain containing 1
462	67	PAX5	paired box 5
463	67	HIF1A	hypoxia inducible factor 1 subunit alpha
464	67	MAPT	microtubule associated protein tau
465	67	CD2AP	CD2 associated protein
466	67	COX10	cytochrome c oxidase assembly factor heme A:farnesyltransferase COX10
467	67	MAPRE2	microtubule associated protein RP/EB family member 2
468	67	CBX5	chromobox 5
469	67	MITF	melanocyte inducing transcription factor
470	67	UCK2	uridine-cytidine kinase 2
471	67	ZNF792	zinc finger protein 792
472	67	CRP	C-reactive protein
473	67	KMT2A	lysine methyltransferase 2A
474	67	EPC2	enhancer of polycomb homolog 2
475	67	TPTEP2-CSNK1E	TPTEP2-CSNK1E readthrough
476	66	CAMK1D	calcium/calmodulin dependent protein kinase ID
477	66	ZFP14	ZFP14 zinc finger protein
478	66	TSPAN9	tetraspanin 9
479	66	MAGEA11	MAGE family member A11
480	66	FLRT3	fibronectin leucine rich transmembrane protein 3
481	66	SMAD4	SMAD family member 4
482	66	KCNJ16	potassium voltage-gated channel subfamily J member 16
483	66	LRRC49	leucine rich repeat containing 49
484	66	RAB15	RAB15, member RAS oncogene family
485	66	URI1	URI1, prefoldin like chaperone
486	66	RPAP2	RNA polymerase II associated protein 2
487	66	SEMA3A	semaphorin 3A
488	66	PXN	paxillin
489	66	ATP2A2	ATPase sarcoplasmic/endoplasmic reticulum Ca2+ transporting 2
490	66	TECTB	tectorin beta
491	66	GDNF	glial cell derived neurotrophic factor
492	66	PPARGC1B	PPARG coactivator 1 beta
493	66	ATG12	autophagy related 12
494	66	ALS2	ALS2, alsin Rho guanine nucleotide exchange factor
495	66	KIAA1549	KIAA1549
496	66	SPIN3	spindlin family member 3
497	66	ANGPTL1	angiopoietin like 1
498	66	TMEM67	transmembrane protein 67
499	65	SMAD2	SMAD family member 2
500	65	ZCWPW2	zinc finger CW-type and PWWP domain containing 2
501	65	CACUL1	CDK2 associated cullin domain 1
502	65	BCL11A	BCL11A, BAF complex component
503	65	ALS2CL	ALS2 C-terminal like
504	65	WWC2	WW and C2 domain containing 2
505	65	FAM120C	family with sequence similarity 120C
506	65	ZBTB33	zinc finger and BTB domain containing 33
507	65	ARHGAP26	Rho GTPase activating protein 26
508	65	RNF19B	ring finger protein 19B
509	65	PHF13	PHD finger protein 13
510	65	DUSP18	dual specificity phosphatase 18
511	65	GLCCI1	glucocorticoid induced 1
512	65	TMEM41A	transmembrane protein 41A
513	64	KIAA1217	KIAA1217
514	64	C18orf63	chromosome 18 open reading frame 63
515	64	MED12L	mediator complex subunit 12 like
516	64	AKIP1	A-kinase interacting protein 1
517	64	TRA2B	transformer 2 beta homolog
518	64	RAB27B	RAB27B, member RAS oncogene family
519	64	TRIM66	tripartite motif containing 66
520	64	OTUB2	OTU deubiquitinase, ubiquitin aldehyde binding 2
521	64	ACVR1C	activin A receptor type 1C
522	64	EIF5B	eukaryotic translation initiation factor 5B
523	64	PNP	purine nucleoside phosphorylase
524	64	ADAMTS17	ADAM metallopeptidase with thrombospondin type 1 motif 17
525	64	CKAP2	cytoskeleton associated protein 2
526	64	NCAN	neurocan
527	64	SPATA13	spermatogenesis associated 13
528	64	PPP1R13B	protein phosphatase 1 regulatory subunit 13B
529	64	NHEJ1	non-homologous end joining factor 1
530	64	LSM4	LSM4 homolog, U6 small nuclear RNA and mRNA degradation associated
531	64	ZBTB20	zinc finger and BTB domain containing 20
532	63	FAM133A	family with sequence similarity 133 member A
533	63	AVL9	AVL9 cell migration associated
534	63	AMMECR1L	AMMECR1 like
535	63	RNF38	ring finger protein 38
536	63	SLC24A3	solute carrier family 24 member 3
537	63	TNFRSF11B	TNF receptor superfamily member 11b
538	63	DCAF12	DDB1 and CUL4 associated factor 12
539	63	LGALSL	galectin like
540	63	RTF1	RTF1 homolog, Paf1/RNA polymerase II complex component
541	63	PRRG4	proline rich and Gla domain 4
542	63	ADGRG6	adhesion G protein-coupled receptor G6
543	63	MAP9	microtubule associated protein 9
544	63	TACR1	tachykinin receptor 1
545	63	GFRA1	GDNF family receptor alpha 1
546	63	SGPL1	sphingosine-1-phosphate lyase 1
547	63	GANC	glucosidase alpha, neutral C
548	63	TDRD10	tudor domain containing 10
549	63	SETD7	SET domain containing 7, histone lysine methyltransferase
550	63	METTL23	methyltransferase like 23
551	63	MRPL43	mitochondrial ribosomal protein L43
552	63	TFDP2	transcription factor Dp-2
553	63	TNRC6B	trinucleotide repeat containing 6B
554	63	TNFSF14	TNF superfamily member 14
555	62	HCN1	hyperpolarization activated cyclic nucleotide gated potassium channel 1
556	62	RAB6B	RAB6B, member RAS oncogene family
557	62	IL1A	interleukin 1 alpha
558	62	MAGI1	membrane associated guanylate kinase, WW and PDZ domain containing 1
559	62	MTERF1	mitochondrial transcription termination factor 1
560	62	SLC4A7	solute carrier family 4 member 7
561	62	SLC1A2	solute carrier family 1 member 2
562	62	GJB6	gap junction protein beta 6
563	62	MKI67	marker of proliferation Ki-67
564	62	ABAT	4-aminobutyrate aminotransferase
565	62	IMPAD1	inositol monophosphatase domain containing 1
566	62	CHMP1A	charged multivesicular body protein 1A
567	62	MID1	midline 1
568	62	ABCC9	ATP binding cassette subfamily C member 9
569	62	VPS53	VPS53, GARP complex subunit
570	62	MBLAC2	metallo-beta-lactamase domain containing 2
571	62	GPATCH2	G-patch domain containing 2
572	62	LAPTM4A	lysosomal protein transmembrane 4 alpha
573	62	RERGL	RERG like
574	62	DCX	doublecortin
575	62	MTA1	metastasis associated 1
576	62	ASTN2	astrotactin 2
577	62	PCDH15	protocadherin related 15
578	62	VEGFD	vascular endothelial growth factor D
579	61	PARD3	par-3 family cell polarity regulator
580	61	TAGLN3	transgelin 3
581	61	AKAP11	A-kinase anchoring protein 11
582	61	PAX6	paired box 6
583	61	RB1CC1	RB1 inducible coiled-coil 1
584	61	KCNA1	potassium voltage-gated channel subfamily A member 1
585	61	TENT5A	terminal nucleotidyltransferase 5A
586	61	ZFP28	ZFP28 zinc finger protein
587	61	GRHL2	grainyhead like transcription factor 2
588	61	MRPL15	mitochondrial ribosomal protein L15
589	61	ATP5MF-PTCD1	ATP5MF-PTCD1 readthrough
590	61	TRIM33	tripartite motif containing 33
591	61	ZNF207	zinc finger protein 207
592	61	QKI	QKI, KH domain containing RNA binding
593	61	PTCD1	pentatricopeptide repeat domain 1
594	61	CCDC50	coiled-coil domain containing 50
595	61	KCNQ5	potassium voltage-gated channel subfamily Q member 5
596	61	APOBEC4	apolipoprotein B mRNA editing enzyme catalytic polypeptide like 4
597	61	RCHY1	ring finger and CHY zinc finger domain containing 1
598	60	PLEKHM1	pleckstrin homology and RUN domain containing M1
599	60	MRPS23	mitochondrial ribosomal protein S23
600	60	SLN	sarcolipin
601	60	ABL2	ABL proto-oncogene 2, non-receptor tyrosine kinase
602	60	TMEM108	transmembrane protein 108
603	60	BTF3L4	basic transcription factor 3 like 4
604	60	TLNRD1	talin rod domain containing 1
605	60	TXLNB	taxilin beta
606	60	HYOU1	hypoxia up-regulated 1
607	60	CXorf40B	chromosome X open reading frame 40B
608	60	DTX3L	deltex E3 ubiquitin ligase 3L
609	60	WIPF2	WAS/WASL interacting protein family member 2
610	60	SOS2	SOS Ras/Rho guanine nucleotide exchange factor 2
611	60	TFB1M	transcription factor B1, mitochondrial
612	60	HP1BP3	heterochromatin protein 1 binding protein 3
613	60	RAB30	RAB30, member RAS oncogene family
614	60	CLP1	cleavage and polyadenylation factor I subunit 1
615	60	SATB2	SATB homeobox 2
616	60	CDO1	cysteine dioxygenase type 1
617	60	AMIGO2	adhesion molecule with Ig like domain 2
618	60	DEPDC4	DEP domain containing 4
619	59	PDK3	pyruvate dehydrogenase kinase 3
620	59	SMARCAD1	SWI/SNF-related, matrix-associated actin-dependent regulator of chromatin, subfamily a, containing DEAD/H box 1
621	59	FAM124A	family with sequence similarity 124 member A
622	59	B3GALT1	beta-1,3-galactosyltransferase 1
623	59	ASCC1	activating signal cointegrator 1 complex subunit 1
624	59	PLEKHM3	pleckstrin homology domain containing M3
625	59	UBXN10	UBX domain protein 10
626	59	CTNNB1	catenin beta 1
627	59	CD46	CD46 molecule
628	59	STOX1	storkhead box 1
629	59	EOMES	eomesodermin
630	59	CELSR1	cadherin EGF LAG seven-pass G-type receptor 1
631	59	TENT4B	terminal nucleotidyltransferase 4B
632	59	SRSF6	serine and arginine rich splicing factor 6
633	59	FAM110B	family with sequence similarity 110 member B
634	59	ATP11B	ATPase phospholipid transporting 11B (putative)
635	59	TMEM201	transmembrane protein 201
636	59	LRIG1	leucine rich repeats and immunoglobulin like domains 1
637	59	ALKBH3	alkB homolog 3, alpha-ketoglutaratedependent dioxygenase
638	59	CORO2A	coronin 2A
639	59	RNF24	ring finger protein 24
640	59	TRABD2B	TraB domain containing 2B
641	59	NEUROG2	neurogenin 2
642	59	CHRM1	cholinergic receptor muscarinic 1
643	59	PKP2	plakophilin 2
644	59	ZC3H12C	zinc finger CCCH-type containing 12C
645	58	PLEKHA8	pleckstrin homology domain containing A8
646	58	SPOCK1	SPARC (osteonectin), cwcv and kazal like domains proteoglycan 1
647	58	APPBP2	amyloid beta precursor protein binding protein 2
648	58	VSNL1	visinin like 1
649	58	ERC1	ELKS/RAB6-interacting/CAST family member 1
650	58	INTS6	integrator complex subunit 6
651	58	HMGCLL1	3-hydroxymethyl-3-methylglutaryl-CoA lyase like 1
652	58	KCNJ10	potassium voltage-gated channel subfamily J member 10
653	58	C5orf51	chromosome 5 open reading frame 51
654	58	SMU1	SMU1, DNA replication regulator and spliceosomal factor
655	58	ASPN	asporin
656	58	USP27X	ubiquitin specific peptidase 27 X-linked
657	58	GPR78	G protein-coupled receptor 78
658	58	MTUS1	microtubule associated scaffold protein 1
659	58	MATN2	matrilin 2
660	58	KIF3A	kinesin family member 3A
661	58	PACRGL	parkin coregulated like
662	58	MEAK7	MTOR associated protein, eak-7 homolog
663	58	COQ10B	coenzyme Q10B
664	58	GPATCH8	G-patch domain containing 8
665	58	CDYL2	chromodomain Y like 2
666	57	WASL	Wiskott-Aldrich syndrome like
667	57	WNK1	WNK lysine deficient protein kinase 1
668	57	CLEC16A	C-type lectin domain containing 16A
669	57	EXOC2	exocyst complex component 2
670	57	CREM	cAMP responsive element modulator
671	57	MCFD2	multiple coagulation factor deficiency 2
672	57	HEY2	hes related family bHLH transcription factor with YRPW motif 2
673	57	ZNF518B	zinc finger protein 518B
674	57	GOSR2	golgi SNAP receptor complex member 2
675	57	SGTB	small glutamine rich tetratricopeptide repeat containing beta
676	57	SIK3	SIK family kinase 3
677	57	GUCY1A2	guanylate cyclase 1 soluble subunit alpha 2
678	57	TJP1	tight junction protein 1
679	57	TMEM52B	transmembrane protein 52B
680	57	ZNF326	zinc finger protein 326
681	57	RHOB	ras homolog family member B
682	57	OPRK1	opioid receptor kappa 1
683	57	RHOJ	ras homolog family member J
684	57	CLVS2	clavesin 2
685	57	GUCY1B1	guanylate cyclase 1 soluble subunit beta 1
686	56	DTX4	deltex E3 ubiquitin ligase 4
687	56	LBR	lamin B receptor
688	56	ACBD4	acyl-CoA binding domain containing 4
689	56	ACAD11	acyl-CoA dehydrogenase family member 11
690	56	NFAT5	nuclear factor of activated T cells 5
691	56	FKTN	fukutin
692	56	EOGT	EGF domain specific O-linked N-acetylglucosamine transferase
693	56	TMEM120B	transmembrane protein 120B
694	56	ARCN1	archain 1
695	56	THBS2	thrombospondin 2
696	56	PARM1	prostate androgen-regulated mucin-like protein 1
697	56	PPP1R13L	protein phosphatase 1 regulatory subunit 13 like
698	56	APC	APC, WNT signaling pathway regulator
699	56	SLC38A2	solute carrier family 38 member 2
700	55	IL22RA2	interleukin 22 receptor subunit alpha 2
701	55	TGFB2	transforming growth factor beta 2
702	55	HIPK1	homeodomain interacting protein kinase 1
703	55	TBC1D5	TBC1 domain family member 5
704	55	CPPED1	calcineurin like phosphoesterase domain containing 1
705	55	USH2A	usherin
706	55	MISP	mitotic spindle positioning
707	55	SHOC2	SHOC2, leucine rich repeat scaffold protein
708	55	GRM5	glutamate metabotropic receptor 5
709	55	SGMS2	sphingomyelin synthase 2
710	55	PRRC1	proline rich coiled-coil 1
711	55	SAMD12	sterile alpha motif domain containing 12
712	55	GGCX	gamma-glutamyl carboxylase
713	55	AKT3	AKT serine/threonine kinase 3
714	55	PCGF5	polycomb group ring finger 5
715	55	EIF1AX	eukaryotic translation initiation factor 1A X-linked
716	55	FECH	ferrochelatase
717	55	DUSP6	dual specificity phosphatase 6
718	55	PTPN11	protein tyrosine phosphatase, non-receptor type 11
719	55	CEP41	centrosomal protein 41
720	55	LRRC15	leucine rich repeat containing 15
721	55	RPS6KA3	ribosomal protein S6 kinase A3
722	55	LPCAT2	lysophosphatidylcholine acyltransferase 2
723	55	UBE2R2	ubiquitin conjugating enzyme E2 R2
724	55	IGSF6	immunoglobulin superfamily member 6
725	55	FRMD3	FERM domain containing 3
726	54	BICRA	BRD4 interacting chromatin remodeling complex associated protein
727	54	SFPQ	splicing factor proline and glutamine rich
728	54	ITIH5	inter-alpha-trypsin inhibitor heavy chain family member 5
729	54	PALLD	palladin, cytoskeletal associated protein
730	54	PDXK	pyridoxal kinase
731	54	LCA5	LCA5, lebercilin
732	54	DHX40	DEAH-box helicase 40
733	54	STUM	stum, mechanosensory transduction mediator homolog
734	54	TMTC1	transmembrane and tetratricopeptide repeat containing 1
735	54	CEP250	centrosomal protein 250
736	54	MAPRE1	microtubule associated protein RP/EB family member 1
737	54	CLEC2D	C-type lectin domain family 2 member D
738	54	IGF2BP1	insulin like growth factor 2 mRNA binding protein 1
739	54	KHDC4	KH domain containing 4, pre-mRNA splicing factor
740	54	ZNF154	zinc finger protein 154
741	54	SEPT14	septin 14
742	54	DNAJC21	DnaJ heat shock protein family (Hsp40) member C21
743	54	DNAJC5	DnaJ heat shock protein family (Hsp40) member C5
744	54	STRN	striatin
745	54	B4GALT5	beta-1,4-galactosyltransferase 5
746	54	DCTN5	dynactin subunit 5
747	54	SIRT5	sirtuin 5
748	54	MFSD6L	major facilitator superfamily domain containing 6 like
749	54	FAM160B1	family with sequence similarity 160 member B1
750	54	MPZL1	myelin protein zero like 1
751	54	TTC22	tetratricopeptide repeat domain 22
752	54	C2CD2	C2 calcium dependent domain containing 2
753	54	CCNT2	cyclin T2
754	54	PRLR	prolactin receptor
755	54	TMEM37	transmembrane protein 37
756	54	PDE11A	phosphodiesterase 11A
757	54	TP53INP2	tumor protein p53 inducible nuclear protein 2
758	54	LRCH1	leucine rich repeats and calponin homology domain containing 1
759	54	NUFIP2	nuclear FMR1 interacting protein 2
760	54	SELENOT	selenoprotein T
761	54	KLHL18	kelch like family member 18
762	54	SYNPO2	synaptopodin 2
763	53	RYBP	RING1 and YY1 binding protein
764	53	ZNF737	zinc finger protein 737
765	53	C2CD5	C2 calcium dependent domain containing 5
766	53	TSPYL1	TSPY like 1
767	53	PCDHB9	protocadherin beta 9
768	53	PPM1E	protein phosphatase, Mg2+/Mn2+ dependent 1E
769	53	USP9X	ubiquitin specific peptidase 9 X-linked
770	53	CDC42SE2	CDC42 small effector 2
771	53	NBEA	neurobeachin
772	53	MED14	mediator complex subunit 14
773	53	DCUN1D3	defective in cullin neddylation 1 domain containing 3
774	53	NRXN1	neurexin 1
775	53	BECN1	beclin 1
776	53	MSL3	MSL complex subunit 3
777	53	DSC2	desmocollin 2
778	53	HNRNPA2B1	heterogeneous nuclear ribonucleoprotein A2/B1
779	53	MSL2	MSL complex subunit 2
780	52	TFCP2L1	transcription factor CP2 like 1
781	52	ACBD5	acyl-CoA binding domain containing 5
782	52	SLC5A8	solute carrier family 5 member 8
783	52	C1orf109	chromosome 1 open reading frame 109
784	52	PIGP	phosphatidylinositol glycan anchor biosynthesis class P
785	52	TFAP2B	transcription factor AP-2 beta
786	52	RGS16	regulator of G protein signaling 16
787	52	TXNDC17	thioredoxin domain containing 17
788	52	CTBP2	C-terminal binding protein 2
789	52	YIPF6	Yip1 domain family member 6
790	52	CPNE1	copine 1
791	52	GPC1	glypican 1
792	52	VAV2	vav guanine nucleotide exchange factor 2
793	52	GLP2R	glucagon like peptide 2 receptor
794	52	RPS6KA5	ribosomal protein S6 kinase A5
795	52	SRRM1	serine and arginine repetitive matrix 1
796	52	DLGAP1	DLG associated protein 1
797	52	EFHD2	EF-hand domain family member D2
798	52	MTURN	maturin, neural progenitor differentiation regulator homolog
799	52	ELMO1	engulfment and cell motility 1
800	52	VIP	vasoactive intestinal peptide
801	52	NXPE3	neurexophilin and PC-esterase domain family member 3
802	52	CTAGE1	cutaneous T cell lymphoma-associated antigen 1
803	52	CBFB	core-binding factor subunit beta
804	52	RAB21	RAB21, member RAS oncogene family
805	52	EXD1	exonuclease 3'-5' domain containing 1
806	52	ZNF747	zinc finger protein 747
807	52	DESI1	desumoylating isopeptidase 1
808	52	AP4E1	adaptor related protein complex 4 subunit epsilon 1
809	51	PNRC2	proline rich nuclear receptor coactivator 2
810	51	NDUFAF3	NADH:ubiquinone oxidoreductase complex assembly factor 3
811	51	FAM117B	family with sequence similarity 117 member B
812	51	CCDC25	coiled-coil domain containing 25
813	51	GOLGA8A	golgin A8 family member A
814	51	OSBPL10	oxysterol binding protein like 10
815	51	APIP	APAF1 interacting protein
816	51	DNAJA4	DnaJ heat shock protein family (Hsp40) member A4
817	51	RMND5A	required for meiotic nuclear division 5 homolog A
818	51	USP49	ubiquitin specific peptidase 49
819	51	ABRAXAS2	abraxas 2, BRISC complex subunit
820	51	PRKAR1A	protein kinase cAMP-dependent type I regulatory subunit alpha
821	51	SRSF7	serine and arginine rich splicing factor 7
822	51	REG4	regenerating family member 4
823	51	ZNF697	zinc finger protein 697
824	51	LRPPRC	leucine rich pentatricopeptide repeat containing
825	51	BTBD11	BTB domain containing 11
826	51	IPO9	importin 9
827	51	ADM	adrenomedullin
828	51	SEPT11	septin 11
829	51	PNISR	PNN interacting serine and arginine rich protein
830	51	NFYB	nuclear transcription factor Y subunit beta
831	51	PLEKHG7	pleckstrin homology and RhoGEF domain containing G7
832	51	NKAIN2	sodium/potassium transporting ATPase interacting 2
833	51	UEVLD	UEV and lactate/malate dehyrogenase domains
834	51	STAM2	signal transducing adaptor molecule 2
835	51	TEX261	testis expressed 261
836	51	CERS2	ceramide synthase 2
837	51	NR2C2	nuclear receptor subfamily 2 group C member 2
838	51	ZNF555	zinc finger protein 555
839	51	CNRIP1	cannabinoid receptor interacting protein 1
840	51	FOXO3	forkhead box O3
841	50	PNKD	PNKD, MBL domain containing
842	50	PCTP	phosphatidylcholine transfer protein
843	50	FBXO30	F-box protein 30
844	50	TFB2M	transcription factor B2, mitochondrial
845	50	FAM129C	family with sequence similarity 129 member C
846	50	GJA9	gap junction protein alpha 9
847	50	RPS3A	ribosomal protein S3A
848	50	CLRN1	clarin 1
849	50	CPB1	carboxypeptidase B1
850	50	VGLL4	vestigial like family member 4
851	50	GRAMD1B	GRAM domain containing 1B
852	50	WLS	Wnt ligand secretion mediator
853	50	WNT5A	Wnt family member 5A
854	50	TMEM246	transmembrane protein 246
855	50	FAM78A	family with sequence similarity 78 member A
856	50	LRRC7	leucine rich repeat containing 7
857	50	FBXO27	F-box protein 27
858	50	SGIP1	SH3 domain GRB2 like endophilin interacting protein 1
859	50	HSDL1	hydroxysteroid dehydrogenase like 1
860	50	HSD17B3	hydroxysteroid 17-beta dehydrogenase 3
861	50	ENTPD6	ectonucleoside triphosphate diphosphohydrolase 6 (putative)

## Sheet: hsa-miR-6782-5p
Target Rank	Target Score	Gene Symbol	Gene Description
1	96	ANKRD52	ankyrin repeat domain 52
2	92	B3GNTL1	UDP-GlcNAc:betaGal beta-1,3-N-acetylglucosaminyltransferase like 1
3	92	FBXO11	F-box protein 11
4	92	GPR162	G protein-coupled receptor 162
5	90	CNNM1	cyclin and CBS domain divalent metal cation transport mediator 1
6	90	CYP1A2	cytochrome P450 family 1 subfamily A member 2
7	89	CDSN	corneodesmosin
8	89	GIGYF1	GRB10 interacting GYF protein 1
9	89	BTG1	BTG anti-proliferation factor 1
10	89	GBP1	guanylate binding protein 1
11	89	GCNT3	glucosaminyl (N-acetyl) transferase 3, mucin type
12	89	CCAR2	cell cycle and apoptosis regulator 2
13	88	IL18RAP	interleukin 18 receptor accessory protein
14	88	ZNF551	zinc finger protein 551
15	88	AK2	adenylate kinase 2
16	88	NID1	nidogen 1
17	88	VAMP2	vesicle associated membrane protein 2
18	87	SP7	Sp7 transcription factor
19	86	ZCCHC9	zinc finger CCHC-type containing 9
20	86	ASCC3	activating signal cointegrator 1 complex subunit 3
21	85	CTNNBIP1	catenin beta interacting protein 1
22	84	DGAT2	diacylglycerol O-acyltransferase 2
23	84	LCE6A	late cornified envelope 6A
24	83	FBXL16	F-box and leucine rich repeat protein 16
25	83	EPHA4	EPH receptor A4
26	83	PXK	PX domain containing serine/threonine kinase like
27	83	FOXP4	forkhead box P4
28	83	JAM2	junctional adhesion molecule 2
29	82	SPRED2	sprouty related EVH1 domain containing 2
30	82	SLC2A10	solute carrier family 2 member 10
31	82	CASP14	caspase 14
32	82	UBAP2L	ubiquitin associated protein 2 like
33	81	SCN3B	sodium voltage-gated channel beta subunit 3
34	81	SYP	synaptophysin
35	81	FBRS	fibrosin
36	81	MARK2	microtubule affinity regulating kinase 2
37	81	NOVA2	NOVA alternative splicing regulator 2
38	80	TMEM159	transmembrane protein 159
39	80	CAPN8	calpain 8
40	80	CCDC87	coiled-coil domain containing 87
41	80	TEAD1	TEA domain transcription factor 1
42	79	NCSTN	nicastrin
43	79	SH2D4B	SH2 domain containing 4B
44	79	MKNK2	MAP kinase interacting serine/threonine kinase 2
45	79	MYADM	myeloid associated differentiation marker
46	79	KIAA0513	KIAA0513
47	78	GFPT1	glutamine--fructose-6-phosphate transaminase 1
48	78	ZNF106	zinc finger protein 106
49	78	WNT10A	Wnt family member 10A
50	78	C17orf100	chromosome 17 open reading frame 100
51	78	FAM189A2	family with sequence similarity 189 member A2
52	77	RBM26	RNA binding motif protein 26
53	77	PHF8	PHD finger protein 8
54	77	PNMA3	PNMA family member 3
55	77	PDE6D	phosphodiesterase 6D
56	77	TOX4	TOX high mobility group box family member 4
57	76	CCDC71L	coiled-coil domain containing 71 like
58	76	POU2F1	POU class 2 homeobox 1
59	76	LYSMD3	LysM domain containing 3
60	76	CCN4	cellular communication network factor 4
61	75	LCP1	lymphocyte cytosolic protein 1
62	75	TFE3	transcription factor binding to IGHM enhancer 3
63	75	VPS26C	VPS26 endosomal protein sorting factor C
64	75	ELOVL5	ELOVL fatty acid elongase 5
65	75	RABEP1	rabaptin, RAB GTPase binding effector protein 1
66	74	CORO1C	coronin 1C
67	74	NACC1	nucleus accumbens associated 1
68	74	MYH11	myosin heavy chain 11
69	74	FURIN	furin, paired basic amino acid cleaving enzyme
70	74	PPP1R9B	protein phosphatase 1 regulatory subunit 9B
71	73	PARS2	prolyl-tRNA synthetase 2, mitochondrial
72	73	ZMYND11	zinc finger MYND-type containing 11
73	73	ABCB9	ATP binding cassette subfamily B member 9
74	73	CEP350	centrosomal protein 350
75	73	SH3BP2	SH3 domain binding protein 2
76	73	MOB2	MOB kinase activator 2
77	72	LHPP	phospholysine phosphohistidine inorganic pyrophosphate phosphatase
78	71	HMGB3	high mobility group box 3
79	71	ZFAT	zinc finger and AT-hook domain containing
80	71	ACVR2A	activin A receptor type 2A
81	71	CLIP3	CAP-Gly domain containing linker protein 3
82	71	ZFP41	ZFP41 zinc finger protein
83	71	KLF17	Kruppel like factor 17
84	71	PPAN-P2RY11	PPAN-P2RY11 readthrough
85	71	PYGO2	pygopus family PHD finger 2
86	71	CCP110	centriolar coiled-coil protein 110
87	70	MTG2	mitochondrial ribosome associated GTPase 2
88	70	VWA8	von Willebrand factor A domain containing 8
89	70	EMP2	epithelial membrane protein 2
90	70	CALR	calreticulin
91	70	TXLNB	taxilin beta
92	70	TUSC2	tumor suppressor 2, mitochondrial calcium regulator
93	70	TMEM173	transmembrane protein 173
94	70	RFFL	ring finger and FYVE like domain containing E3 ubiquitin protein ligase
95	70	RAB5B	RAB5B, member RAS oncogene family
96	70	DAGLA	diacylglycerol lipase alpha
97	69	LAMTOR4	late endosomal/lysosomal adaptor, MAPK and MTOR activator 4
98	69	MYH15	myosin heavy chain 15
99	69	NDEL1	nudE neurodevelopment protein 1 like 1
100	68	MND1	meiotic nuclear divisions 1
101	68	ITCH	itchy E3 ubiquitin protein ligase
102	68	SDK2	sidekick cell adhesion molecule 2
103	68	CNBD2	cyclic nucleotide binding domain containing 2
104	67	HHIP	hedgehog interacting protein
105	67	CSNK1G1	casein kinase 1 gamma 1
106	67	MDK	midkine
107	67	PEX19	peroxisomal biogenesis factor 19
108	67	ASH1L	ASH1 like histone lysine methyltransferase
109	67	RHOG	ras homolog family member G
110	67	COPS7B	COP9 signalosome subunit 7B
111	67	TMEM189	transmembrane protein 189
112	67	ITGA11	integrin subunit alpha 11
113	67	SYN1	synapsin I
114	66	TUBB4A	tubulin beta 4A class IVa
115	66	AP2B1	adaptor related protein complex 2 subunit beta 1
116	66	WDR26	WD repeat domain 26
117	66	SYNRG	synergin gamma
118	66	PTOV1	PTOV1, extended AT-hook containing adaptor protein
119	66	NEURL1B	neuralized E3 ubiquitin protein ligase 1B
120	66	RPRD2	regulation of nuclear pre-mRNA domain containing 2
121	66	PRR23A	proline rich 23A
122	65	GDI1	GDP dissociation inhibitor 1
123	65	KLHL24	kelch like family member 24
124	65	PGLYRP4	peptidoglycan recognition protein 4
125	65	DCTN1	dynactin subunit 1
126	64	CCL28	C-C motif chemokine ligand 28
127	64	TOB2	transducer of ERBB2, 2
128	64	ADGRA1	adhesion G protein-coupled receptor A1
129	64	SHANK1	SH3 and multiple ankyrin repeat domains 1
130	64	YWHAB	tyrosine 3-monooxygenase/tryptophan 5-monooxygenase activation protein beta
131	64	PRR29	proline rich 29
132	63	LZTS3	leucine zipper tumor suppressor family member 3
133	63	PTPMT1	protein tyrosine phosphatase, mitochondrial 1
134	63	ESAM	endothelial cell adhesion molecule
135	63	WIPF3	WAS/WASL interacting protein family member 3
136	63	CYP4F22	cytochrome P450 family 4 subfamily F member 22
137	63	SLC26A7	solute carrier family 26 member 7
138	63	ATP9B	ATPase phospholipid transporting 9B (putative)
139	63	ARSB	arylsulfatase B
140	62	TMEM176A	transmembrane protein 176A
141	62	RIPPLY1	ripply transcriptional repressor 1
142	62	UBALD1	UBA like domain containing 1
143	62	NFKBIE	NFKB inhibitor epsilon
144	62	PILRB	paired immunoglobin-like type 2 receptor beta
145	62	DTNA	dystrobrevin alpha
146	62	P4HB	prolyl 4-hydroxylase subunit beta
147	62	KAT5	lysine acetyltransferase 5
148	62	TRAF3	TNF receptor associated factor 3
149	62	SGK2	SGK2, serine/threonine kinase 2
150	62	NCOA1	nuclear receptor coactivator 1
151	62	MDGA1	MAM domain containing glycosylphosphatidylinositol anchor 1
152	62	KANSL1L	KAT8 regulatory NSL complex subunit 1 like
153	61	NSFL1C	NSFL1 cofactor
154	61	AMMECR1L	AMMECR1 like
155	61	ITPRIP	inositol 1,4,5-trisphosphate receptor interacting protein
156	61	SHISA7	shisa family member 7
157	61	SLIT1	slit guidance ligand 1
158	61	PNMA8B	PNMA family member 8B
159	61	MXRA8	matrix remodeling associated 8
160	61	NHLH1	nescient helix-loop-helix 1
161	60	PFN1	profilin 1
162	60	SETD1A	SET domain containing 1A, histone lysine methyltransferase
163	60	CDCA3	cell division cycle associated 3
164	60	COQ5	coenzyme Q5, methyltransferase
165	60	CCDC186	coiled-coil domain containing 186
166	60	HYOU1	hypoxia up-regulated 1
167	60	ANO6	anoctamin 6
168	60	SLC7A8	solute carrier family 7 member 8
169	60	FAM107B	family with sequence similarity 107 member B
170	60	JPH4	junctophilin 4
171	60	SZRD1	SUZ RNA binding domain containing 1
172	60	ENTPD2	ectonucleoside triphosphate diphosphohydrolase 2
173	60	KDM5A	lysine demethylase 5A
174	59	LMNA	lamin A/C
175	59	SIRPB1	signal regulatory protein beta 1
176	59	SLC9B2	solute carrier family 9 member B2
177	59	RPP25	ribonuclease P and MRP subunit p25
178	59	PHOX2A	paired like homeobox 2A
179	59	TOMM70	translocase of outer mitochondrial membrane 70
180	59	ELOA	elongin A
181	59	HOXC4	homeobox C4
182	59	SOX13	SRY-box 13
183	59	SH3PXD2A	SH3 and PX domains 2A
184	59	ZBTB20	zinc finger and BTB domain containing 20
185	58	RSPH4A	radial spoke head component 4A
186	58	CCDC3	coiled-coil domain containing 3
187	58	HIPK2	homeodomain interacting protein kinase 2
188	58	ARNT	aryl hydrocarbon receptor nuclear translocator
189	58	FKBP1A	FKBP prolyl isomerase 1A
190	58	KCNB1	potassium voltage-gated channel subfamily B member 1
191	58	REEP1	receptor accessory protein 1
192	58	GJA1	gap junction protein alpha 1
193	58	RRBP1	ribosome binding protein 1
194	58	CALB2	calbindin 2
195	58	CELF5	CUGBP Elav-like family member 5
196	58	GABARAPL1	GABA type A receptor associated protein like 1
197	58	SPTB	spectrin beta, erythrocytic
198	58	MARCH4	membrane associated ring-CH-type finger 4
199	57	HSPB7	heat shock protein family B (small) member 7
200	57	PPIE	peptidylprolyl isomerase E
201	57	PPP1CC	protein phosphatase 1 catalytic subunit gamma
202	57	LILRA4	leukocyte immunoglobulin like receptor A4
203	57	KIF6	kinesin family member 6
204	57	DEFB118	defensin beta 118
205	57	PDGFRA	platelet derived growth factor receptor alpha
206	57	MPRIP	myosin phosphatase Rho interacting protein
207	57	YWHAH	tyrosine 3-monooxygenase/tryptophan 5-monooxygenase activation protein eta
208	57	NKIRAS2	NFKB inhibitor interacting Ras like 2
209	57	LPP	LIM domain containing preferred translocation partner in lipoma
210	57	MUC3A	mucin 3A, cell surface associated
211	57	ADGRF3	adhesion G protein-coupled receptor F3
212	57	GJA3	gap junction protein alpha 3
213	56	ZNF260	zinc finger protein 260
214	56	KRT32	keratin 32
215	56	MBD6	methyl-CpG binding domain protein 6
216	56	STK39	serine/threonine kinase 39
217	56	KCNK3	potassium two pore domain channel subfamily K member 3
218	56	ARHGDIB	Rho GDP dissociation inhibitor beta
219	56	CKB	creatine kinase B
220	56	HAPLN4	hyaluronan and proteoglycan link protein 4
221	56	PPP1R10	protein phosphatase 1 regulatory subunit 10
222	56	CPEB2	cytoplasmic polyadenylation element binding protein 2
223	55	LGALS9C	galectin 9C
224	55	CSF1	colony stimulating factor 1
225	55	CSAD	cysteine sulfinic acid decarboxylase
226	55	SOX12	SRY-box 12
227	55	BMF	Bcl2 modifying factor
228	55	MEX3A	mex-3 RNA binding family member A
229	55	MLXIP	MLX interacting protein
230	55	NOS1	nitric oxide synthase 1
231	55	AMER1	APC membrane recruitment protein 1
232	55	LRRC46	leucine rich repeat containing 46
233	55	LGALS9	galectin 9
234	55	FLT4	fms related tyrosine kinase 4
235	55	POM121	POM121 transmembrane nucleoporin
236	54	CPEB4	cytoplasmic polyadenylation element binding protein 4
237	54	KCNH1	potassium voltage-gated channel subfamily H member 1
238	54	RAB7B	RAB7B, member RAS oncogene family
239	54	ATXN10	ataxin 10
240	54	ACAP3	ArfGAP with coiled-coil, ankyrin repeat and PH domains 3
241	54	RPGRIP1L	RPGRIP1 like
242	53	PPEF1	protein phosphatase with EF-hand domain 1
243	53	CYP11B1	cytochrome P450 family 11 subfamily B member 1
244	53	MAP1LC3A	microtubule associated protein 1 light chain 3 alpha
245	53	SLC41A1	solute carrier family 41 member 1
246	53	EHD2	EH domain containing 2
247	53	MGAT3	mannosyl (beta-1,4-)-glycoprotein beta-1,4-N-acetylglucosaminyltransferase
248	53	CNIH2	cornichon family AMPA receptor auxiliary protein 2
249	53	PKP1	plakophilin 1
250	53	PROM2	prominin 2
251	52	PRPH2	peripherin 2
252	52	RAB3D	RAB3D, member RAS oncogene family
253	52	TGFBR3	transforming growth factor beta receptor 3
254	52	ABTB2	ankyrin repeat and BTB domain containing 2
255	52	THPO	thrombopoietin
256	52	TPBGL	trophoblast glycoprotein like
257	52	KDM6B	lysine demethylase 6B
258	52	UBA1	ubiquitin like modifier activating enzyme 1
259	52	ARHGAP23	Rho GTPase activating protein 23
260	52	RRM1	ribonucleotide reductase catalytic subunit M1
261	52	ZNRF1	zinc and ring finger 1
262	52	TTC7A	tetratricopeptide repeat domain 7A
263	52	RAD54L2	RAD54 like 2
264	52	RPS6KA1	ribosomal protein S6 kinase A1
265	52	ADAM19	ADAM metallopeptidase domain 19
266	52	TJP1	tight junction protein 1
267	52	BAHCC1	BAH domain and coiled-coil containing 1
268	52	SORBS2	sorbin and SH3 domain containing 2
269	51	WFIKKN2	WAP, follistatin/kazal, immunoglobulin, kunitz and netrin domain containing 2
270	51	CLN8	CLN8, transmembrane ER and ERGIC protein
271	51	PPP4R3A	protein phosphatase 4 regulatory subunit 3A
272	51	KCNE5	potassium voltage-gated channel subfamily E regulatory subunit 5
273	51	TMCC1	transmembrane and coiled-coil domain family 1
274	51	SCYL1	SCY1 like pseudokinase 1
275	51	MORN2	MORN repeat containing 2
276	51	PPP1R13B	protein phosphatase 1 regulatory subunit 13B
277	51	LGALS14	galectin 14
278	51	ZNF623	zinc finger protein 623
279	51	SFXN3	sideroflexin 3
280	51	PAX9	paired box 9
281	50	CAPN3	calpain 3
282	50	FAM180A	family with sequence similarity 180 member A
283	50	NIPAL4	NIPA like domain containing 4
284	50	FLYWCH1	FLYWCH-type zinc finger 1
285	50	GUCY1A1	guanylate cyclase 1 soluble subunit alpha 1
286	50	SPN	sialophorin
287	50	KIF1C	kinesin family member 1C
288	50	DAB2IP	DAB2 interacting protein
289	50	SLC17A9	solute carrier family 17 member 9
290	50	GRIK2	glutamate ionotropic receptor kainate type subunit 2
291	50	MTA1	metastasis associated 1
292	50	NRCAM	neuronal cell adhesion molecule
293	50	ZNFX1	zinc finger NFX1-type containing 1
294	50	CYP20A1	cytochrome P450 family 20 subfamily A member 1
